# Supplementary material for: A novel disulfidptosis-related lncRNA signature for predicting prognosis and potential targeted therapy in hepatocellular carcinoma
Source: Medicine (Baltimore). 2024 Jan 26;103(4):e36513. doi: 10.1097/MD.0000000000036513 (PMC10817158; doi:10.1097/MD.0000000000036513)
Supplement: Supplementary file 1 [file medi-103-e36513-s001.txt]

id	futime	fustat
TCGA-G3-A25X	4.873972603	0
TCGA-DD-AADS	1.298630137	0
TCGA-T1-A6J8	0.063013699	0
TCGA-2Y-A9HB	0.712328767	0
TCGA-UB-A7MB	1.646575342	0
TCGA-DD-AAEG	1.969863014	0
TCGA-ED-A8O6	0.153424658	1
TCGA-G3-AAV7	0.989041096	0
TCGA-CC-A7IJ	1.046575342	0
TCGA-DD-A1EI	0.501369863	0
TCGA-GJ-A9DB	0.183561644	1
TCGA-WQ-AB4B	1.082191781	0
TCGA-FV-A23B	5.073972603	1
TCGA-FV-A3R3	1.002739726	1
TCGA-DD-AADB	3.402739726	0
TCGA-CC-5258	0.353424658	1
TCGA-DD-A73C	1.920547945	0
TCGA-G3-AAV1	0.983561644	1
TCGA-G3-A25T	4.254794521	0
TCGA-DD-AACF	1	1
TCGA-DD-AAE6	0.38630137	0
TCGA-DD-A39Y	0.468493151	1
TCGA-BC-A112	0.419178082	1
TCGA-CC-A3MB	0.863013699	1
TCGA-DD-AA3A	1.123287671	1
TCGA-XR-A8TE	2.534246575	0
TCGA-DD-A4NA	2.761643836	0
TCGA-DD-AAD3	3.547945205	0
TCGA-DD-A118	9.416438356	0
TCGA-RC-A7SB	1.610958904	0
TCGA-DD-AAEA	1.575342466	0
TCGA-DD-AACT	4.279452055	0
TCGA-DD-A73D	1.898630137	0
TCGA-DD-A4NB	2.709589041	0
TCGA-DD-AAW1	5.449315068	0
TCGA-DD-A1EA	6.616438356	0
TCGA-XR-A8TC	3.668493151	0
TCGA-DD-AADF	0.315068493	1
TCGA-UB-AA0V	0.860273973	0
TCGA-RC-A6M5	0.04109589	0
TCGA-EP-A2KA	1.717808219	1
TCGA-DD-AAE7	1.764383562	0
TCGA-DD-AAE4	1.665753425	0
TCGA-DD-AAE0	1.520547945	0
TCGA-CC-A7II	1.093150685	0
TCGA-DD-AAD1	1.545205479	0
TCGA-XR-A8TF	1.898630137	1
TCGA-DD-A1ED	6.304109589	0
TCGA-FV-A3I1	0.676712329	1
TCGA-DD-AAW0	5.520547945	0
TCGA-DD-AAD8	3.339726027	0
TCGA-ZP-A9D4	1.082191781	0
TCGA-GJ-A3OU	2.408219178	0
TCGA-CC-A1HT	0.276712329	1
TCGA-DD-A4NN	2.463013699	1
TCGA-DD-AACC	4.616438356	1
TCGA-DD-AAEB	1.309589041	0
TCGA-DD-AACB	6.367123288	0
TCGA-WX-AA46	2.071232877	0
TCGA-EP-A2KB	1.632876712	1
TCGA-ED-A66X	1.112328767	0
TCGA-NI-A4U2	4.906849315	1
TCGA-ED-A97K	0.016438356	0
TCGA-G3-A3CK	1.602739726	0
TCGA-DD-AAVP	7.539726027	0
TCGA-DD-A4NR	0.024657534	1
TCGA-DD-A4NS	6.728767123	1
TCGA-DD-A1EH	4.095890411	0
TCGA-DD-AAW3	4.473972603	0
TCGA-DD-AADA	3.378082192	0
TCGA-UB-A7MF	0.58630137	1
TCGA-DD-A119	0.610958904	1
TCGA-ZS-A9CG	0.934246575	0
TCGA-O8-A75V	1.473972603	0
TCGA-G3-A5SL	1.701369863	0
TCGA-DD-A1EE	0.956164384	1
TCGA-NI-A8LF	2.189041096	0
TCGA-DD-A4NE	1.808219178	1
TCGA-FV-A4ZQ	0.032876712	0
TCGA-K7-A5RF	1.728767123	0
TCGA-DD-A1EB	5.526027397	0
TCGA-DD-AADU	1.517808219	0
TCGA-2Y-A9H0	10.06849315	0
TCGA-ED-A4XI	2.243835616	0
TCGA-G3-A7M8	1.178082192	0
TCGA-FV-A2QR	1.591780822	1
TCGA-MR-A8JO	0.904109589	0
TCGA-G3-AAV4	0.073972603	1
TCGA-BD-A3EP	1.120547945	0
TCGA-4R-AA8I	0.717808219	1
TCGA-CC-A7IF	1.778082192	1
TCGA-KR-A7K0	0.178082192	1
TCGA-CC-A5UE	0.745205479	1
TCGA-HP-A5MZ	0.249315068	1
TCGA-DD-AAD5	3.684931507	0
TCGA-XR-A8TG	2.460273973	0
TCGA-3K-AAZ8	1.084931507	0
TCGA-DD-AAD0	0.375342466	0
TCGA-ES-A2HS	1.884931507	1
TCGA-HP-A5N0	2.060273973	1
TCGA-ED-A7XP	1.095890411	0
TCGA-DD-AACX	0.465753425	0
TCGA-EP-A26S	1.665753425	0
TCGA-DD-AACO	5.139726027	0
TCGA-G3-A5SK	2.038356164	0
TCGA-BC-A110	5.797260274	1
TCGA-G3-A5SM	1.424657534	0
TCGA-ED-A8O5	1.112328767	0
TCGA-DD-A116	4.443835616	1
TCGA-DD-A39X	4.64109589	1
TCGA-2Y-A9H2	4.742465753	0
TCGA-CC-A9FS	0.578082192	0
TCGA-ZP-A9D2	2.095890411	1
TCGA-DD-A4NK	3.315068493	1
TCGA-FV-A4ZP	6.810958904	1
TCGA-2Y-A9H7	3.2	0
TCGA-CC-5264	0.279452055	1
TCGA-RC-A6M6	0.024657534	0
TCGA-DD-AACZ	0.468493151	1
TCGA-DD-A39V	1.761643836	1
TCGA-5R-AA1C	1.424657534	0
TCGA-DD-A3A7	1.147945205	1
TCGA-BD-A2L6	3.734246575	0
TCGA-G3-A7M6	1.731506849	0
TCGA-2Y-A9GX	6.690410959	0
TCGA-BD-A3ER	3.054794521	0
TCGA-DD-AAED	2.090410959	0
TCGA-ZP-A9CY	2.142465753	0
TCGA-PD-A5DF	1.750684932	1
TCGA-DD-A114	3.147945205	1
TCGA-DD-AAVY	5.397260274	0
TCGA-DD-AADG	3.136986301	0
TCGA-DD-A3A3	1.465753425	1
TCGA-DD-A4NJ	2.542465753	0
TCGA-DD-AACS	4.942465753	0
TCGA-UB-AA0U	0.895890411	0
TCGA-CC-A9FW	0.679452055	0
TCGA-G3-AAUZ	1.315068493	0
TCGA-DD-AAEH	2.147945205	0
TCGA-UB-A7MC	1.369863014	0
TCGA-2Y-A9GY	2.073972603	1
TCGA-DD-AADQ	1.194520548	0
TCGA-DD-AAD2	1.802739726	0
TCGA-DD-A11C	1.81369863	0
TCGA-G3-AAV5	0.969863014	0
TCGA-2Y-A9H5	1.520547945	1
TCGA-FV-A3I0	2.323287671	0
TCGA-CC-A7IL	0.761643836	1
TCGA-2Y-A9GS	1.983561644	1
TCGA-ZP-A9D1	0.057534247	0
TCGA-DD-AACV	4.194520548	0
TCGA-DD-AADR	5.556164384	0
TCGA-EP-A2KC	0.052054795	1
TCGA-DD-AACJ	5.75890411	0
TCGA-BC-A10R	0.843835616	1
TCGA-FV-A496	0.02739726	0
TCGA-DD-A1EC	1.649315068	0
TCGA-BC-A10Q	3.109589041	1
TCGA-2Y-A9H3	4.153424658	0
TCGA-DD-A4NH	2.512328767	0
TCGA-CC-A7IE	0.594520548	1
TCGA-DD-A4NQ	1.021917808	1
TCGA-DD-AAW2	5.082191781	0
TCGA-DD-A4NI	2.235616438	0
TCGA-2Y-A9GV	6.936986301	1
TCGA-CC-A7IK	0.717808219	1
TCGA-DD-A3A1	0.638356164	1
TCGA-ED-A627	1.15890411	0
TCGA-RC-A7S9	1.753424658	0
TCGA-DD-AADD	3.37260274	0
TCGA-DD-AACN	3.567123288	0
TCGA-G3-AAV6	0.178082192	1
TCGA-DD-AAVZ	5.205479452	0
TCGA-DD-AACE	5.983561644	0
TCGA-ZS-A9CD	3.797260274	1
TCGA-DD-AADY	1.520547945	0
TCGA-WX-AA47	1.523287671	1
TCGA-MI-A75I	1.726027397	0
TCGA-DD-A3A5	8.561643836	1
TCGA-CC-A5UC	0.950684932	1
TCGA-CC-A8HV	0.764383562	1
TCGA-BC-A5W4	1.498630137	1
TCGA-RC-A6M4	0.060273973	0
