# Supplementary material for: A novel disulfidptosis-related lncRNA signature for predicting prognosis and potential targeted therapy in hepatocellular carcinoma
Source: Medicine (Baltimore). 2024 Jan 26;103(4):e36513. doi: 10.1097/MD.0000000000036513 (PMC10817158; doi:10.1097/MD.0000000000036513)
Supplement: Supplementary file 2 [file medi-103-e36513-s002.txt]

id	futime	fustat
TCGA-G3-AAV3	1.128767123	0
TCGA-2Y-A9GU	5.312328767	0
TCGA-DD-A73E	0.120547945	0
TCGA-DD-A73A	1.994520548	0
TCGA-2Y-A9H9	1.909589041	0
TCGA-CC-5261	0.265753425	1
TCGA-RC-A7SH	1.282191781	0
TCGA-G3-A3CJ	1.62739726	0
TCGA-ED-A7PY	1.068493151	0
TCGA-K7-A5RG	1.421917808	0
TCGA-G3-A7M5	1.224657534	0
TCGA-DD-AADN	2.460273973	0
TCGA-CC-A8HS	0.821917808	1
TCGA-G3-AAV0	1.304109589	0
TCGA-5C-A9VG	0.898630137	0
TCGA-BC-4072	4.082191781	1
TCGA-DD-AAVV	6.726027397	0
TCGA-DD-AAVQ	7.473972603	0
TCGA-EP-A3JL	0.830136986	0
TCGA-DD-AAEE	2.219178082	0
TCGA-LG-A9QC	1.164383562	0
TCGA-ED-A82E	1.117808219	0
TCGA-QA-A7B7	0.257534247	0
TCGA-DD-AAC9	0.950684932	0
TCGA-DD-A3A2	5.838356164	1
TCGA-ZP-A9CZ	1.934246575	0
TCGA-DD-AAE1	1.512328767	0
TCGA-EP-A3RK	0.994520548	0
TCGA-G3-A3CG	1.843835616	0
TCGA-BC-4073	2.326027397	0
TCGA-DD-AACK	0.024657534	0
TCGA-G3-A25V	2.356164384	0
TCGA-ED-A459	2.493150685	0
TCGA-WQ-A9G7	0.082191781	0
TCGA-G3-A7M7	0.989041096	0
TCGA-BC-A10T	2.293150685	1
TCGA-DD-AADP	1.254794521	0
TCGA-UB-A7MA	2.323287671	0
TCGA-2Y-A9GT	4.449315068	1
TCGA-DD-AADL	1.742465753	0
TCGA-DD-A1EG	3.75890411	1
TCGA-DD-A4ND	7.523287671	0
TCGA-2Y-A9H6	0.978082192	0
TCGA-ED-A66Y	0.810958904	1
TCGA-DD-AACH	0.534246575	1
TCGA-DD-A3A4	1.676712329	1
TCGA-DD-A11A	0.216438356	0
TCGA-ZP-A9D0	2.989041096	0
TCGA-MR-A520	0.62739726	0
TCGA-DD-A4NF	2.580821918	0
TCGA-DD-AACP	1.136986301	0
TCGA-BC-A8YO	1.539726027	0
TCGA-DD-A3A9	2.550684932	1
TCGA-G3-A6UC	1.838356164	0
TCGA-CC-5262	0.282191781	1
TCGA-ZS-A9CF	6.608219178	0
TCGA-RC-A7SK	1.293150685	0
TCGA-DD-AAC8	0.043835616	1
TCGA-KR-A7K8	2.482191781	0
TCGA-BC-A69H	1.216438356	0
TCGA-DD-AAVR	6.884931507	0
TCGA-DD-AAE3	1.550684932	0
TCGA-DD-AADI	2.97260274	0
TCGA-2Y-A9H1	3.367123288	1
TCGA-DD-A1EJ	2.753424658	1
TCGA-DD-AACW	3.901369863	0
TCGA-DD-AADW	1.608219178	0
TCGA-DD-A39W	2.265753425	1
TCGA-DD-AACU	4.293150685	0
TCGA-KR-A7K7	2.605479452	0
TCGA-DD-AACQ	1.183561644	1
TCGA-DD-A11B	0.038356164	1
TCGA-2Y-A9H8	1.734246575	1
TCGA-K7-A6G5	1.402739726	0
TCGA-WJ-A86L	0.945205479	0
TCGA-ED-A7PZ	0.016438356	0
TCGA-DD-A1EL	1.136986301	1
TCGA-CC-5263	0.353424658	1
TCGA-G3-A3CI	0.493150685	0
TCGA-ED-A5KG	2.339726027	0
TCGA-DD-AAVS	4.994520548	0
TCGA-DD-A4NO	6.150684932	0
TCGA-CC-A3MA	0.830136986	1
TCGA-5C-A9VH	0.882191781	0
TCGA-DD-AACA	6.304109589	0
TCGA-DD-AAVU	6.032876712	0
TCGA-GJ-A6C0	0.084931507	1
TCGA-CC-A3M9	0.821917808	1
TCGA-DD-A3A6	8.926027397	1
TCGA-DD-A11D	4.273972603	1
TCGA-EP-A12J	1.561643836	0
TCGA-CC-A8HU	0.942465753	1
TCGA-DD-AADO	1.24109589	0
TCGA-LG-A6GG	1.060273973	0
TCGA-G3-A5SI	2.104109589	1
TCGA-RG-A7D4	3.008219178	0
TCGA-KR-A7K2	2.271232877	0
TCGA-DD-AADM	0.032876712	1
TCGA-DD-AACD	1.043835616	1
TCGA-DD-AADJ	2.920547945	0
TCGA-G3-A7M9	0.153424658	1
TCGA-G3-A3CH	2.136986301	0
TCGA-G3-A25S	1.139726027	1
TCGA-2Y-A9GW	3.482191781	1
TCGA-BC-A217	3.82739726	1
TCGA-CC-A5UD	0.832876712	1
TCGA-MI-A75E	1.389041096	0
TCGA-FV-A3R2	0.531506849	1
TCGA-XR-A8TD	2.821917808	0
TCGA-DD-AAE2	1.747945205	0
TCGA-DD-A39Z	1.646575342	1
TCGA-5R-AA1D	1.230136986	0
TCGA-UB-A7ME	1.331506849	0
TCGA-UB-A7MD	0.142465753	1
TCGA-DD-A3A8	0.030136986	1
TCGA-ED-A7PX	0.016438356	0
TCGA-ZS-A9CE	3.4	0
TCGA-G3-A25Z	1.794520548	0
TCGA-5R-AAAM	0.126027397	1
TCGA-ES-A2HT	1.2	1
TCGA-DD-AAE9	1.978082192	0
TCGA-CC-A7IH	1	0
TCGA-DD-AACL	0.293150685	1
TCGA-CC-5259	0.684931507	0
TCGA-DD-AAD6	1.84109589	0
TCGA-FV-A2QQ	1.997260274	0
TCGA-DD-AADC	1.164383562	1
TCGA-BC-A10Z	0.093150685	1
TCGA-5C-AAPD	0.054794521	0
TCGA-DD-AACI	4.432876712	0
TCGA-G3-A25Y	1.238356164	1
TCGA-BC-A10S	3.898630137	1
TCGA-CC-A123	0.6	0
TCGA-MI-A75H	2.046575342	0
TCGA-BC-A10U	2.293150685	1
TCGA-CC-A7IG	0.819178082	1
TCGA-2Y-A9GZ	2.323287671	1
TCGA-K7-AAU7	0.983561644	0
TCGA-BW-A5NO	0.054794521	0
TCGA-DD-AAVX	4.706849315	0
TCGA-CC-A8HT	0.383561644	1
TCGA-G3-A25U	4.482191781	0
TCGA-DD-AAEK	2.923287671	0
TCGA-DD-A73F	2.97260274	0
TCGA-2Y-A9HA	0.098630137	1
TCGA-DD-AACG	1.284931507	1
TCGA-DD-A1EF	1.079452055	1
TCGA-DD-A1EK	1.528767123	1
TCGA-DD-AAEI	4.194520548	0
TCGA-DD-AADK	2.873972603	0
TCGA-DD-A115	6.964383562	1
TCGA-ZP-A9CV	2.980821918	1
TCGA-BC-A69I	1.060273973	0
TCGA-MI-A75C	0.797260274	0
TCGA-DD-AADV	1.57260274	0
TCGA-BC-A10Y	1.947945205	1
TCGA-LG-A9QD	1.002739726	0
TCGA-WX-AA44	1.684931507	0
TCGA-DD-A113	6.643835616	0
TCGA-DD-AAVW	6.347945205	0
TCGA-DD-A4NG	2.197260274	1
TCGA-DD-A73B	0.775342466	1
TCGA-MI-A75G	1.912328767	0
TCGA-BC-A10X	2.109589041	1
TCGA-CC-A3MC	0.994520548	0
TCGA-DD-A73G	9.528767123	0
TCGA-CC-5260	0.238356164	1
TCGA-DD-A4NL	4.687671233	0
TCGA-G3-AAV2	1.019178082	0
TCGA-BC-A216	3.701369863	0
TCGA-DD-A4NV	6.569863014	0
TCGA-BC-A10W	0.249315068	1
TCGA-BC-A3KG	1.863013699	0
TCGA-BC-A3KF	0.021917808	0
TCGA-2Y-A9H4	3.978082192	0
TCGA-G3-A5SJ	1.912328767	0
TCGA-YA-A8S7	1.128767123	1
TCGA-FV-A495	0.002739726	0
TCGA-DD-A4NP	9.063013699	0
TCGA-DD-AACY	3.97260274	0
TCGA-RC-A7SF	1.58630137	0
TCGA-ED-A7XO	1.169863014	0
