# Supplementary material for: A novel disulfidptosis-related lncRNA signature for predicting prognosis and potential targeted therapy in hepatocellular carcinoma
Source: Medicine (Baltimore). 2024 Jan 26;103(4):e36513. doi: 10.1097/MD.0000000000036513 (PMC10817158; doi:10.1097/MD.0000000000036513)
Supplement: Supplementary file 4 [file medi-103-e36513-s004.txt]

Disulfidptosis	lncRNA	cor	pvalue	Regulation
NCKAP1	THBS3-AS1	0.408796928568228	1.69077708434745e-16	postive
NCKAP1	AL359921.1	0.417906738660487	3.05531782543979e-17	postive
GYS1	AC005785.1	0.447212966203324	8.6323549041184e-20	postive
NUBPL	GCC2-AS1	0.609278159256715	2.24075150918032e-39	postive
NUBPL	AC007406.1	0.400705852166111	7.40041656371518e-16	postive
GYS1	AL731533.2	0.400134187296184	8.20162769558597e-16	postive
NCKAP1	AL731533.2	0.441965462851068	2.57568929865591e-19	postive
NCKAP1	SMG7-AS1	0.475042076705924	1.89026747723625e-22	postive
GYS1	AL356481.1	0.516422462249046	6.97416303977734e-27	postive
LRPPRC	AL356481.1	0.424356544519372	8.81363677237705e-18	postive
NCKAP1	AL356481.1	0.500507500573483	4.1710630856741e-25	postive
GYS1	AC120053.1	0.446569559782619	9.88061758399358e-20	postive
LRPPRC	SNHG29	0.401576299104875	6.32577208108114e-16	postive
GYS1	BACE1-AS	0.473770891334235	2.53154108269988e-22	postive
LRPPRC	BACE1-AS	0.537458380265748	2.2217584307878e-29	postive
NCKAP1	BACE1-AS	0.504409984933776	1.56013627678028e-25	postive
GYS1	AC011462.4	0.415245795379485	5.06334860307859e-17	postive
GYS1	AL137127.1	0.424930830280284	7.87985783616156e-18	postive
GYS1	AC022150.2	0.454971839940736	1.65549577274557e-20	postive
LRPPRC	AC022150.2	0.435811139688091	9.06396743856369e-19	postive
NCKAP1	AC022150.2	0.496451269089561	1.14387596890442e-24	postive
GYS1	MIR181A2HG	0.429854737121802	2.99004352818104e-18	postive
NCKAP1	CCDC18-AS1	0.430141330894647	2.82468600878374e-18	postive
LRPPRC	EIF2AK3-DT	0.426997720544077	5.25655561267506e-18	postive
GYS1	FOXD2-AS1	0.415387997725633	4.92904975670166e-17	postive
NCKAP1	MAP3K14-AS1	0.552165067694122	3.11954636068128e-31	postive
NDUFS1	SMARCA5-AS1	0.478204284167984	9.09147368057826e-23	postive
LRPPRC	SMARCA5-AS1	0.503940174668384	1.75739470866197e-25	postive
NCKAP1	SMARCA5-AS1	0.612250619602812	7.5944022319142e-40	postive
NUBPL	AC113404.1	0.404208914549159	3.92464015201969e-16	postive
NCKAP1	AL133243.3	0.523938153703044	9.36253836559577e-28	postive
NCKAP1	AL121839.2	0.403056923814015	4.83886164780618e-16	postive
NDUFA11	LINC01023	0.405400203588685	3.15778571705056e-16	postive
LRPPRC	SNHG32	0.423096241726078	1.12607216608624e-17	postive
LRPPRC	AC005332.5	0.428380073494524	4.00348222466007e-18	postive
NCKAP1	AC005332.5	0.457045995844099	1.05700435315571e-20	postive
NCKAP1	AC080162.1	0.437009607458696	7.1085298965672e-19	postive
GYS1	AC145098.1	0.457091388452018	1.04664064262224e-20	postive
NCKAP1	AC145098.1	0.405387671825877	3.1650301184933e-16	postive
NCKAP1	AC004884.2	0.409953530066143	1.36458498321178e-16	postive
LRPPRC	AL360270.1	0.451753982681564	3.3006608459912e-20	postive
NCKAP1	AL360270.1	0.511022780183746	2.86288183430956e-26	postive
NUBPL	AC069294.1	0.415653087365642	4.68797056392865e-17	postive
NCKAP1	AC005332.6	0.485999076868451	1.44809543977274e-23	postive
NCKAP1	AP000442.1	0.430519776871146	2.62004190784754e-18	postive
GYS1	TRAF3IP2-AS1	0.494118312242578	2.03112292204869e-24	postive
LRPPRC	TRAF3IP2-AS1	0.491045827415338	4.2976628508558e-24	postive
NCKAP1	TRAF3IP2-AS1	0.50757462612347	6.96260329286989e-26	postive
LRPPRC	MIR600HG	0.444072802944371	1.66425784333451e-19	postive
NCKAP1	LINC01948	0.430773215454819	2.49122058511704e-18	postive
NDUFA11	SNHG19	0.438546780242167	5.19757279020791e-19	postive
NUBPL	LINC01448	0.400929951675607	7.10774318736423e-16	postive
NCKAP1	AC080023.1	0.440088917089831	3.79040897211976e-19	postive
NCKAP1	GAS5-AS1	0.400435799993526	7.76884550909966e-16	postive
GYS1	LINC01094	0.48354076289705	2.5979276756138e-23	postive
NCKAP1	LINC01094	0.424363291499449	8.8020590897951e-18	postive
NUBPL	AC139019.1	0.411191906486882	1.08375857288308e-16	postive
NCKAP1	LAMC1-AS1	0.462683460030303	3.07406528551231e-21	postive
GYS1	HOXB-AS1	0.402673238502061	5.187461072643e-16	postive
NUBPL	AC008393.1	0.436397412326632	8.04901495908494e-19	postive
LRPPRC	AC026412.3	0.530522470943729	1.54631457845842e-28	postive
NCKAP1	AC026412.3	0.577055681157172	1.38383610044971e-34	postive
NUBPL	LINC01124	0.619531728966084	5.10668310022473e-41	postive
GYS1	Z69706.1	0.428005339668503	4.31073038390638e-18	postive
NDUFA11	AC004000.1	0.402016092647333	5.84262965299785e-16	postive
GYS1	PAXBP1-AS1	0.420195825099489	1.97136857875531e-17	postive
LRPPRC	PAXBP1-AS1	0.456052741261763	1.31084548506684e-20	postive
NCKAP1	PAXBP1-AS1	0.544292957739997	3.14121722700856e-30	postive
NDUFS1	AC120114.1	0.421429460634932	1.55458254711541e-17	postive
LRPPRC	AC120114.1	0.553438008711957	2.13497706649375e-31	postive
NUBPL	AC120114.1	0.459289859564882	6.48305938313968e-21	postive
NCKAP1	AC120114.1	0.56555609744582	5.31497255309602e-33	postive
GYS1	MIRLET7A1HG	0.434358304570856	1.21533711374817e-18	postive
NDUFS1	EBLN3P	0.503834266264281	1.80515467180918e-25	postive
LRPPRC	EBLN3P	0.580224202968801	4.93670811574769e-35	postive
NCKAP1	EBLN3P	0.674755577108773	5.15053074254421e-51	postive
GYS1	AC005046.1	0.500233951034512	4.4666137533204e-25	postive
GYS1	AC105020.1	0.436937343550903	7.21365395131829e-19	postive
NCKAP1	ZBTB40-IT1	0.404107308531997	3.99793073751801e-16	postive
GYS1	AC073349.4	0.410927569602633	1.13848516413491e-16	postive
NCKAP1	AC073349.4	0.463531755755035	2.5476508419396e-21	postive
LRPPRC	AL031778.1	0.500990387825336	3.69570374257163e-25	postive
NCKAP1	AL031778.1	0.457420549515895	9.74424763797635e-21	postive
GYS1	MIR34AHG	0.460087024594144	5.44478228941065e-21	postive
NCKAP1	AC010761.3	0.489760501147142	5.86713691577145e-24	postive
LRPPRC	AC000068.1	0.402050113263396	5.80680241109139e-16	postive
NCKAP1	AC000068.1	0.40284163451603	5.03152967995462e-16	postive
GYS1	AL354836.1	0.553202593821056	2.29036882637129e-31	postive
GYS1	LINC00909	0.437534754236637	6.38855616022122e-19	postive
LRPPRC	LINC00909	0.460060002858758	5.47713154024314e-21	postive
NCKAP1	LINC00909	0.554883056838333	1.3853780168325e-31	postive
NCKAP1	AC138393.3	0.412643652973049	8.26215363056793e-17	postive
LRPPRC	AC074117.1	0.547422364534199	1.26341375483946e-30	postive
NCKAP1	AC074117.1	0.412404179982396	8.64113758001442e-17	postive
NCKAP1	AC090198.1	0.489156414140956	6.78841842494925e-24	postive
NCKAP1	NARF-IT1	0.452973740070837	2.54320134825587e-20	postive
LRPPRC	AC000123.1	0.458613134637086	7.51573578620631e-21	postive
NCKAP1	AC000123.1	0.545620560249908	2.13696815140251e-30	postive
NCKAP1	AP003469.2	0.409712941188642	1.42689968315195e-16	postive
NDUFA11	AC073508.3	0.455595427506266	1.44705981316515e-20	postive
NDUFS1	PAXIP1-AS2	0.587674426065627	4.18201970077186e-36	postive
LRPPRC	PAXIP1-AS2	0.443665207211361	1.81138009937652e-19	postive
NCKAP1	PAXIP1-AS2	0.57286055146556	5.32505338462663e-34	postive
NDUFA11	AC138696.2	0.555430228666236	1.17546150855454e-31	postive
NCKAP1	AC008906.1	0.461837905197781	3.70507194758102e-21	postive
GYS1	ZEB1-AS1	0.418645412914524	2.65344504865174e-17	postive
LRPPRC	ZEB1-AS1	0.483043645936297	2.92218355805657e-23	postive
NCKAP1	ZEB1-AS1	0.608871020349377	2.59638907562448e-39	postive
NDUFA11	AC138207.2	0.490671193740033	4.70648045218505e-24	postive
LRPPRC	POLH-AS1	0.411370654948428	1.04822451033475e-16	postive
NCKAP1	POLH-AS1	0.431462547465888	2.17151861414336e-18	postive
RPN1	POLH-AS1	0.441075275349392	3.09470933855232e-19	postive
SLC7A11	AC104971.3	0.430942355690761	2.40873442484884e-18	postive
LRPPRC	AC107068.1	0.512013170924311	2.21375627639389e-26	postive
NCKAP1	AC107068.1	0.401550780595116	6.35497862129022e-16	postive
LRPPRC	AL121574.1	0.448801021155272	6.17765857025413e-20	postive
NCKAP1	AL031717.1	0.487383879976017	1.03969498506653e-23	postive
NDUFA11	AL121832.2	0.520456024333144	2.38863282227326e-27	postive
GYS1	AC007877.1	0.544250246482749	3.1802989245964e-30	postive
NDUFA11	AL096701.4	0.400479457173144	7.70808805491344e-16	postive
NUBPL	AC008549.1	0.68846019272242	7.6565287944358e-54	postive
NCKAP1	Z97832.2	0.426114884640565	6.25095282382548e-18	postive
NUBPL	AC091982.1	0.497527989622902	8.76288292711765e-25	postive
NUBPL	AC010501.2	0.638601193379167	3.06925665576051e-44	postive
NCKAP1	AL354892.3	0.443040223222923	2.06216622180198e-19	postive
LRPPRC	NUTM2B-AS1	0.448723412748171	6.27975474643094e-20	postive
NCKAP1	NUTM2B-AS1	0.506698644273064	8.71218467809947e-26	postive
GYS1	AC010618.3	0.439497477385159	4.27912335892434e-19	postive
NCKAP1	AC007881.4	0.451212328851447	3.70452538001527e-20	postive
GYS1	EIF3J-DT	0.476121341204854	1.47366355951081e-22	postive
LRPPRC	EIF3J-DT	0.455020317318507	1.63828386882007e-20	postive
NCKAP1	EIF3J-DT	0.575128924297812	2.57585638005391e-34	postive
LRPPRC	AL049840.4	0.433738993037753	1.37660514733785e-18	postive
NCKAP1	AL049840.4	0.544225345612535	3.2033051155159e-30	postive
GYS1	BOLA3-AS1	0.509687048912154	4.04426401659255e-26	postive
GYS1	AC091057.1	0.488461190563988	8.02623296302987e-24	postive
LRPPRC	AC091057.1	0.446174390926337	1.07336441097384e-19	postive
NCKAP1	AC091057.1	0.52046709773488	2.38156977858e-27	postive
RPN1	AC091057.1	0.42515124187088	7.54791248371402e-18	postive
NDUFS1	AC008764.2	0.42478827009035	8.10215593190028e-18	postive
LRPPRC	AC008764.2	0.424915815644205	7.90298518230381e-18	postive
NCKAP1	AC008764.2	0.512971186600718	1.72487888957648e-26	postive
GYS1	RNF213-AS1	0.469554414647234	6.61315324130031e-22	postive
LRPPRC	RNF213-AS1	0.416398662013605	4.07032432186298e-17	postive
NCKAP1	RNF213-AS1	0.612672379042028	6.50752102146967e-40	postive
GYS1	AC090559.1	0.508269886853775	5.82506617065228e-26	postive
NCKAP1	AC090559.1	0.412573117588452	8.37205202272059e-17	postive
GYS1	AP000866.2	0.529804810178881	1.88528093345042e-28	postive
NUBPL	AC008708.1	0.496772712402325	1.05650446210006e-24	postive
GYS1	AC018529.2	0.472996457040196	3.02282301405119e-22	postive
GYS1	AC004803.1	0.450227155609546	4.56756049013955e-20	postive
NCKAP1	AC004803.1	0.46139739624858	4.08271963297324e-21	postive
NCKAP1	AL592295.4	0.493199456389111	2.54345353986066e-24	postive
GYS1	LINC02035	0.543265658658405	4.22712104028816e-30	postive
LRPPRC	LINC02035	0.433357416203279	1.48625943048927e-18	postive
NCKAP1	LINC02035	0.636883618169485	6.11602452481147e-44	postive
GYS1	AC087294.1	0.400445736698227	7.75497547909638e-16	postive
LRPPRC	AC087294.1	0.40119642681784	6.77448521707859e-16	postive
NCKAP1	AC087294.1	0.465365057785329	1.6946049404833e-21	postive
NDUFA11	AC004263.1	0.473460317928916	2.71831103689574e-22	postive
LRPPRC	AC022211.2	0.436606661272618	7.71454713445599e-19	postive
NCKAP1	AC022211.2	0.448868430989748	6.09030618140747e-20	postive
RPN1	DDX11-AS1	0.467136139490354	1.14022502198935e-21	postive
GYS1	Z97989.1	0.507256707783491	7.55330770495711e-26	postive
NCKAP1	Z97989.1	0.433206714614984	1.53189448208735e-18	postive
NCKAP1	AL133406.2	0.447339943472331	8.40502403492427e-20	postive
NUBPL	LINC02163	0.400160602327192	8.16279855389293e-16	postive
LRPPRC	AC046134.2	0.440209785777994	3.69751403093833e-19	postive
NCKAP1	AC046134.2	0.416165808496248	4.25410033288056e-17	postive
GYS1	AC010834.3	0.426001986792913	6.39076292902914e-18	postive
LRPPRC	AC010834.3	0.48783353816001	9.33344908649861e-24	postive
NCKAP1	AC010834.3	0.628747490122508	1.51164342749351e-42	postive
LRPPRC	AC006008.1	0.429871858611401	2.97990296109259e-18	postive
NCKAP1	AC006008.1	0.598792563316136	9.31130424468137e-38	postive
NDUFS1	USP46-DT	0.423457356854514	1.04983681799218e-17	postive
LRPPRC	USP46-DT	0.452947424227848	2.55757414957938e-20	postive
NUBPL	USP46-DT	0.420077948002651	2.01651888775341e-17	postive
NCKAP1	USP46-DT	0.515048135482271	1.00145602167691e-26	postive
NDUFA11	AL121899.1	0.457165085281671	1.03002745715056e-20	postive
NDUFA11	AC073534.2	0.555318444760715	1.21561911836296e-31	postive
NDUFA11	AC003101.2	0.43773172039942	6.13744114721687e-19	postive
NDUFA11	AP003392.5	0.442695276703038	2.21490596969696e-19	postive
NDUFA11	AL121944.1	0.504490658865822	1.52853574330147e-25	postive
NDUFS1	FGD5-AS1	0.499781055494285	5.00200393591779e-25	postive
LRPPRC	FGD5-AS1	0.62868280447835	1.55009610473921e-42	postive
NCKAP1	FGD5-AS1	0.755540943934973	2.53530023652351e-70	postive
RPN1	FGD5-AS1	0.433734872605614	1.37774563014815e-18	postive
NCKAP1	AC109460.1	0.531667034370888	1.12613311550766e-28	postive
NCKAP1	ASB16-AS1	0.423851000316657	9.72508319338151e-18	postive
LRPPRC	AL353796.1	0.409327425416999	1.53262408378569e-16	postive
NCKAP1	AL353796.1	0.414032474036826	6.36538404463828e-17	postive
GYS1	NRAV	0.549442305095122	6.98251755983864e-31	postive
LRPPRC	NRAV	0.52912042595827	2.27652202944018e-28	postive
NCKAP1	NRAV	0.658106968888862	8.87345668684013e-48	postive
RPN1	NRAV	0.471162015184103	4.59295725399339e-22	postive
NCKAP1	AC008770.3	0.460186479149997	5.32733249177626e-21	postive
LRPPRC	TMCO1-AS1	0.413434475648798	7.1229570909791e-17	postive
NCKAP1	TMCO1-AS1	0.437757114330661	6.10578111800988e-19	postive
NCKAP1	AC010864.1	0.407228762695487	2.25798096118981e-16	postive
GYS1	MAPKAPK5-AS1	0.454163236097761	1.97029246947026e-20	postive
NDUFA11	MAPKAPK5-AS1	0.411843972688951	9.59565714118751e-17	postive
LRPPRC	AC245060.2	0.428800138951683	3.6846201314358e-18	postive
NCKAP1	AC245060.2	0.54785121571487	1.11433307548541e-30	postive
NDUFA11	HEIH	0.515702223785406	8.43204329427587e-27	postive
NUBPL	AC005632.6	0.516469542909351	6.88804945535208e-27	postive
LRPPRC	ZNF337-AS1	0.637634278679285	4.52726183533799e-44	postive
NCKAP1	ZNF337-AS1	0.594297989416228	4.41295624950137e-37	postive
GYS1	AL121772.3	0.464249648847137	2.17234349727845e-21	postive
NCKAP1	AL121772.3	0.460017833657172	5.52799329829431e-21	postive
NCKAP1	LINC01106	0.433395659441509	1.47489306448987e-18	postive
NCKAP1	AP001893.1	0.416850496152484	3.73569701176237e-17	postive
LRPPRC	LYRM4-AS1	0.523413962781551	1.07876345393424e-27	postive
LRPPRC	AP001432.1	0.479433936092812	6.82536897215807e-23	postive
NCKAP1	AP001432.1	0.532779446815317	8.26506257263874e-29	postive
GYS1	HOTAIRM1	0.413150071804178	7.51366799823716e-17	postive
NCKAP1	AL031846.2	0.414941441258786	5.36298113659677e-17	postive
NCKAP1	CAPN10-DT	0.459615695936122	6.03700355267081e-21	postive
NCKAP1	PSMA3-AS1	0.446853285381178	9.30966764914764e-20	postive
NCKAP1	AC245041.1	0.418323320487751	2.82185416004788e-17	postive
LRPPRC	LINC00339	0.407499667127565	2.1481466909426e-16	postive
NCKAP1	LINC00339	0.439309870864785	4.44672219797505e-19	postive
NUBPL	TUSC8	0.499660149817862	5.1553359047805e-25	postive
NUBPL	WWC2-AS2	0.456367850407291	1.2244182832542e-20	postive
NCKAP1	AC083799.1	0.406028825685132	2.81454210172745e-16	postive
RPN1	AC083799.1	0.416823739785176	3.7547367145106e-17	postive
LRPPRC	C2orf27A	0.420082527525283	2.01474597860113e-17	postive
NCKAP1	C2orf27A	0.472257571313995	3.57867505452954e-22	postive
NDUFA11	AL008635.1	0.424917993253309	7.89962683512204e-18	postive
NCKAP1	SEMA6A-AS1	0.48733447295582	1.05208534967043e-23	postive
LRPPRC	AP001469.3	0.400292845396143	7.97110178972656e-16	postive
NCKAP1	LINC02041	0.430651108750893	2.55248970705705e-18	postive
GYS1	Z98884.2	0.427169013136736	5.08248671503296e-18	postive
NCKAP1	Z98884.2	0.510822649569392	3.01526341737347e-26	postive
SLC7A11	ACSL6-AS1	0.435796091478375	9.09161092444773e-19	postive
NCKAP1	AC055855.1	0.445215650183463	1.31160982357354e-19	postive
LRPPRC	LINC00665	0.482836684769604	3.06866067528798e-23	postive
LRPPRC	LINC01224	0.409685835338507	1.43409311077044e-16	postive
NCKAP1	AC027237.2	0.410448197043637	1.24473931288433e-16	postive
NCKAP1	TMEM9B-AS1	0.457421150218569	9.74297567670449e-21	postive
NCKAP1	AP003392.1	0.584330402430771	1.27642038444078e-35	postive
GYS1	ARRDC1-AS1	0.408931949278378	1.6490666219989e-16	postive
NCKAP1	ZNF674-AS1	0.443391508083091	1.91727983531798e-19	postive
NCKAP1	ACBD3-AS1	0.40615823014396	2.74857187554431e-16	postive
NDUFA11	AC005899.7	0.410444805064791	1.24552480716082e-16	postive
NCKAP1	AC021087.3	0.44678848137987	9.43714280083773e-20	postive
GYS1	AC009133.1	0.450467899377798	4.33996230343098e-20	postive
NCKAP1	AC009133.1	0.423090483338999	1.12733086644764e-17	postive
NDUFA11	DNAJC27-AS1	0.477346543301779	1.1096536204183e-22	postive
NCKAP1	N4BP2L2-IT2	0.41979407801366	2.12946087473162e-17	postive
GYS1	LINC02019	0.423584435838528	1.02423470183052e-17	postive
NUBPL	ALDH1L1-AS2	0.444989717925249	1.37492861483907e-19	postive
GYS1	AL162458.1	0.426603042184724	5.68024880696977e-18	postive
NCKAP1	AL162458.1	0.401086524758169	6.91003030332798e-16	postive
GYS1	AC026356.1	0.501534555428939	3.22387770629278e-25	postive
LRPPRC	AC026356.1	0.406379213597838	2.63940698494869e-16	postive
NCKAP1	AC026356.1	0.539196696457459	1.35658353248555e-29	postive
RPN1	AC026356.1	0.405904478811401	2.87939731756226e-16	postive
NUBPL	AC078993.1	0.446961423269586	9.10071451087617e-20	postive
NUBPL	AC104123.1	0.462745097722962	3.03244958281404e-21	postive
GYS1	PARTICL	0.42403675617983	9.37989701041483e-18	postive
LRPPRC	MORF4L2-AS1	0.404508668026348	3.71602040530997e-16	postive
GYS1	AP000757.1	0.447600533192683	7.95678182973069e-20	postive
NCKAP1	AP000757.1	0.401685790336642	6.2019447410913e-16	postive
NCKAP1	MRPS30-DT	0.451467824644146	3.50830080259371e-20	postive
NCKAP1	AC006435.2	0.445118285095417	1.33853708032079e-19	postive
NCKAP1	AC005253.1	0.549024156004821	7.89710323168669e-31	postive
SLC3A2	ZNF503-AS2	0.420411003686319	1.89149655924576e-17	postive
GYS1	AC026979.4	0.41830377070371	2.83240735839399e-17	postive
NCKAP1	AC026979.4	0.569894433123381	1.36479066183372e-33	postive
NCKAP1	AC012459.1	0.407114359585099	2.30600289389863e-16	postive
GYS1	NNT-AS1	0.429066865027824	3.49525817348694e-18	postive
LRPPRC	NNT-AS1	0.435446170389811	9.75831725710518e-19	postive
NCKAP1	NNT-AS1	0.641857367033864	8.20550981505415e-45	postive
GYS1	AL024498.1	0.497111196412014	9.71616567285424e-25	postive
LRPPRC	AL024498.1	0.402369771870354	5.4805278507211e-16	postive
NCKAP1	AL024498.1	0.463699834090659	2.45442784161937e-21	postive
NCKAP1	ACAP2-IT1	0.477323998421054	1.11547312794032e-22	postive
GYS1	GPRC5D-AS1	0.400621474061345	7.51365152703906e-16	postive
GYS1	AP001062.1	0.409215234912223	1.56481077565264e-16	postive
GYS1	AC004076.2	0.507548715365434	7.00898895571544e-26	postive
NCKAP1	AC004076.2	0.434548709175942	1.16960106516037e-18	postive
GYS1	AC093620.1	0.429029809816268	3.52098156114967e-18	postive
NCKAP1	KANSL1L-AS1	0.529339919843582	2.14302263667428e-28	postive
NCKAP1	AC018904.1	0.432438887991465	1.78667763057688e-18	postive
GYS1	WDFY3-AS2	0.577261915433165	1.29448250254681e-34	postive
NCKAP1	WDFY3-AS2	0.568803770290463	1.92453105085757e-33	postive
GYS1	PTOV1-AS2	0.486704102896007	1.22354967024127e-23	postive
GYS1	AC245884.8	0.420418338399496	1.88883079682913e-17	postive
GYS1	SNHG12	0.466407399753491	1.34250536495842e-21	postive
NDUFS1	AL357033.2	0.400970413747099	7.05612406059589e-16	postive
NUBPL	LINC01344	0.408063905522742	1.93595358619408e-16	postive
NCKAP1	AC004263.2	0.478035818865886	9.45481586534018e-23	postive
GYS1	AC020661.1	0.450704453476229	4.12721191994079e-20	postive
NCKAP1	AC004943.2	0.436293894180682	8.21971410557664e-19	postive
RPN1	AC004943.2	0.436566021297815	7.77841884555383e-19	postive
GYS1	AL358472.3	0.417808889493788	3.11284951564773e-17	postive
NCKAP1	AP000866.1	0.462643686386163	3.10121724598797e-21	postive
GYS1	AC012313.5	0.400922880318416	7.11680236818374e-16	postive
NCKAP1	AC012313.5	0.492509832588003	3.00986557092296e-24	postive
NUBPL	AC135048.3	0.439673991911688	4.12711581543224e-19	postive
NUBPL	LINC01186	0.424332896160705	8.85433518374111e-18	postive
NCKAP1	BACH1-IT1	0.425946130756389	6.46106587643765e-18	postive
GYS1	AC006059.1	0.520650690438968	2.26742871988652e-27	postive
GYS1	AL513327.1	0.414378187616925	5.96413176363494e-17	postive
GYS1	ATP1A1-AS1	0.421417261550465	1.55824566133176e-17	postive
LRPPRC	ATP1A1-AS1	0.455769838260691	1.39354026232971e-20	postive
NCKAP1	ATP1A1-AS1	0.458666727481291	7.42836273112208e-21	postive
LRPPRC	AC109460.2	0.401598248173959	6.30075625532233e-16	postive
NCKAP1	AC109460.2	0.551393534190925	3.92258424299836e-31	postive
LRPPRC	NFYC-AS1	0.417415666971689	3.3549771786508e-17	postive
NCKAP1	NFYC-AS1	0.510858111634114	2.98769042728291e-26	postive
NDUFS1	LINC01278	0.401380841991337	6.55288044017427e-16	postive
LRPPRC	LINC01278	0.531043851807185	1.33854497167521e-28	postive
NCKAP1	LINC01278	0.626164715669082	4.10244717771012e-42	postive
LRPPRC	CTC-338M12.4	0.442871272351375	2.13563495390821e-19	postive
NCKAP1	CTC-338M12.4	0.468812745470292	7.81927817978195e-22	postive
GYS1	STARD7-AS1	0.590300693494254	1.72516747340035e-36	postive
LRPPRC	STARD7-AS1	0.500398347575766	4.28660657124452e-25	postive
NCKAP1	STARD7-AS1	0.623197316679701	1.27704891002522e-41	postive
NUBPL	AC084375.1	0.482632446055142	3.22030253052707e-23	postive
NDUFS1	AC025917.1	0.441195291099893	3.01915048040245e-19	postive
GYS1	NUTM2A-AS1	0.430402519459787	2.68183819775293e-18	postive
LRPPRC	NUTM2A-AS1	0.511627294452392	2.44727943254961e-26	postive
NCKAP1	NUTM2A-AS1	0.502229106886586	2.70715011579576e-25	postive
LRPPRC	UBR5-AS1	0.503748669789369	1.84468904208185e-25	postive
NCKAP1	UBR5-AS1	0.452109287894671	3.05962174866931e-20	postive
NDUFA11	AC108673.3	0.59417627924758	4.60129637773287e-37	postive
GYS1	AC026401.3	0.41315906539596	7.50099641354414e-17	postive
RPN1	AC026401.3	0.425687398030666	6.7967623122416e-18	postive
LRPPRC	RNASEH1-AS1	0.512445886068896	1.97798648979057e-26	postive
GYS1	ZNF561-AS1	0.419613772885987	2.20440200055423e-17	postive
NCKAP1	AC025171.2	0.567681518286598	2.73733663555464e-33	postive
NDUFA11	AC010969.2	0.424177629057843	9.12617285223448e-18	postive
LRPPRC	AL354696.2	0.410102937320108	1.32724050052985e-16	postive
NCKAP1	AC006026.3	0.50734054071816	7.3929049855344e-26	postive
LRPPRC	AL606489.1	0.441702118550597	2.71958954666806e-19	postive
NCKAP1	AL606489.1	0.549132607487347	7.64910635097459e-31	postive
GYS1	AL118506.1	0.445060761788293	1.35470060979301e-19	postive
NCKAP1	AL118506.1	0.479397087142407	6.884375966163e-23	postive
LRPPRC	TBC1D8-AS1	0.423388833110045	1.06390199319952e-17	postive
NCKAP1	TBC1D8-AS1	0.500565211502598	4.11122109465948e-25	postive
GYS1	BX842570.1	0.401597927879071	6.30112060334393e-16	postive
NCKAP1	BX842570.1	0.450659539148839	4.16680107175353e-20	postive
GYS1	AC007996.1	0.401596224793946	6.30305827687693e-16	postive
NCKAP1	AC007996.1	0.457221114606167	1.01757102159091e-20	postive
NCKAP1	AC104794.3	0.420148802892176	1.98925907157673e-17	postive
NCKAP1	GUSBP11	0.412913875194589	7.85408969274894e-17	postive
GYS1	AC060766.7	0.435128259013255	1.04055902785979e-18	postive
NCKAP1	AC060766.7	0.438062220513413	5.73772389932226e-19	postive
GYS1	AC022211.3	0.420464493079257	1.87214063313865e-17	postive
NCKAP1	AC022211.3	0.408612869679043	1.74930901341442e-16	postive
NDUFA11	AC137695.3	0.418835359854548	2.55880074016822e-17	postive
NDUFA11	AC007292.1	0.494307614835057	1.9389826374598e-24	postive
NCKAP1	AL132989.1	0.475310140216159	1.77706527416209e-22	postive
GYS1	FAM13A-AS1	0.50166918324207	3.11664005715617e-25	postive
NCKAP1	FAM13A-AS1	0.446462234538189	1.01054595348759e-19	postive
NCKAP1	LINC01775	0.424462820835164	8.63299552533951e-18	postive
GYS1	AC011450.1	0.472061042909516	3.74275295387634e-22	postive
NCKAP1	AC011450.1	0.441658837474809	2.74398494145475e-19	postive
LRPPRC	SOS1-IT1	0.403243234298423	4.67798586721005e-16	postive
NCKAP1	SOS1-IT1	0.40143250034743	6.49209052538902e-16	postive
GYS1	AC010326.3	0.479344762881971	6.96902895574917e-23	postive
LRPPRC	UCKL1-AS1	0.424109260222157	9.2484570058648e-18	postive
NCKAP1	UCKL1-AS1	0.452592824964836	2.75922326229915e-20	postive
NDUFA11	AL035461.2	0.443899998754916	1.72513744836394e-19	postive
LRPPRC	AC093297.2	0.493603704736576	2.3040014790113e-24	postive
NCKAP1	AC093297.2	0.502005862881543	2.86362620010467e-25	postive
NUBPL	AC016745.1	0.493511970353263	2.35630874361089e-24	postive
SLC7A11	AC016745.1	0.440542765514618	3.45302897258001e-19	postive
GYS1	AL022238.2	0.468345614868346	8.68763324308136e-22	postive
NCKAP1	AL022238.2	0.444063398699019	1.66751589866489e-19	postive
NCKAP1	AP005899.1	0.535641086711393	3.70984442824055e-29	postive
NUBPL	AL354920.1	0.449123276806188	5.7709178776431e-20	postive
GYS1	AC010186.3	0.447974016588335	7.35510511536357e-20	postive
NCKAP1	AC010186.3	0.471453001448839	4.29879435132967e-22	postive
LRPPRC	AC012313.1	0.472406562612247	3.4590290557367e-22	postive
NCKAP1	AC012313.1	0.451523757749583	3.46672851507523e-20	postive
NCKAP1	AC104532.2	0.44844981286961	6.65310901028189e-20	postive
NCKAP1	AC245041.2	0.419725126383887	2.15781922191831e-17	postive
NCKAP1	NCBP2-AS1	0.449162509107719	5.72323683262966e-20	postive
LRPPRC	ZNF775-AS1	0.402603784951633	5.2531463440088e-16	postive
NCKAP1	ZNF775-AS1	0.424522991475191	8.53234026170479e-18	postive
NUBPL	AC026765.4	0.410348189860094	1.26810390840821e-16	postive
NDUFA11	AC020765.2	0.400645547320175	7.48117314139046e-16	postive
NCKAP1	AP002907.1	0.412649383315936	8.25328789591424e-17	postive
NUBPL	AC005165.1	0.408270266763994	1.86360438903554e-16	postive
NCKAP1	WASHC5-AS1	0.445432711452747	1.25348383957237e-19	postive
NCKAP1	PCBP1-AS1	0.424601400494534	8.40290468974617e-18	postive
GYS1	AC004812.2	0.495378909813369	1.49016835265896e-24	postive
GYS1	ZNF32-AS2	0.400706337583451	7.39977000551543e-16	postive
LRPPRC	ZNF32-AS2	0.472693277956315	3.23977289650276e-22	postive
NCKAP1	ZNF32-AS2	0.600052829138791	5.99266694071563e-38	postive
GYS1	AC026356.2	0.496101422288498	1.24707984699947e-24	postive
NCKAP1	AC026356.2	0.445919912158035	1.13209200092421e-19	postive
NCKAP1	PRKAR1B-AS2	0.453967605532915	2.05490381579685e-20	postive
NDUFA11	AP002360.1	0.403449004589328	4.50640426513209e-16	postive
GYS1	LINC02298	0.418699886591319	2.62595633715071e-17	postive
LRPPRC	CTBP1-DT	0.566805008759043	3.60098704221876e-33	postive
NCKAP1	CTBP1-DT	0.619754599224816	4.69643158427699e-41	postive
NCKAP1	AC016590.2	0.481247702219281	4.46224390857663e-23	postive
NUBPL	LBX2-AS1	0.537667695653206	2.09393984359576e-29	postive
NCKAP1	AL157932.1	0.551081855375272	4.30216067333528e-31	postive
NDUFA11	AC011472.2	0.446324367339055	1.04016878908752e-19	postive
GYS1	AC092171.4	0.410122177144855	1.32250502841179e-16	postive
GYS1	AL159169.2	0.528640746010738	2.59753280421932e-28	postive
GYS1	AC245060.6	0.412192970508712	8.98952604359484e-17	postive
NCKAP1	AC245060.6	0.488571819252282	7.81533310109853e-24	postive
GYS1	AL513320.1	0.41880285917474	2.57475616938243e-17	postive
LRPPRC	AL391121.1	0.424509828052986	8.55426138191526e-18	postive
NCKAP1	AL391121.1	0.519111024203964	3.41987245996579e-27	postive
NDUFA11	AL138966.2	0.461087586164565	4.37078222323599e-21	postive
NCKAP1	AP000759.1	0.521298749508582	1.90606983115811e-27	postive
GYS1	AC012186.2	0.474840490137204	1.9800517692289e-22	postive
GYS1	AC110995.1	0.460158836069058	5.35972453524734e-21	postive
GYS1	PPP1R14B-AS1	0.456173316042938	1.27708719662269e-20	postive
SLC7A11	CAMTA1-IT1	0.496990304115496	1.00113281290718e-24	postive
NDUFA11	AC026803.1	0.489822555270824	5.77979355212826e-24	postive
NDUFA11	AP001505.1	0.533045494997339	7.67436203910788e-29	postive
NUBPL	UGDH-AS1	0.443015404251616	2.07280086163824e-19	postive
GYS1	AP001469.2	0.427383307732671	4.87268119949084e-18	postive
LRPPRC	AP001469.2	0.533232706343438	7.28390260711787e-29	postive
NCKAP1	AP001469.2	0.593039476433487	6.79264549833031e-37	postive
GYS1	AC104530.1	0.408220474231829	1.88081453957471e-16	postive
GYS1	AL499602.1	0.473866560883716	2.47659945399395e-22	postive
NCKAP1	AL499602.1	0.566769896139813	3.64070077403338e-33	postive
NCKAP1	AC079921.1	0.503228121474041	2.10418848040436e-25	postive
NCKAP1	PSMD6-AS2	0.42183920546782	1.43634212236396e-17	postive
NCKAP1	RHOA-IT1	0.40849096377995	1.7891663513448e-16	postive
NUBPL	AC007406.2	0.468084084466471	9.21459392566e-22	postive
NCKAP1	AC026801.2	0.4603929845074	5.09137529987566e-21	postive
LRPPRC	AC009237.14	0.432149577866697	1.89312073249555e-18	postive
NCKAP1	AC009237.14	0.492206371619953	3.24094500336204e-24	postive
LRPPRC	AC107959.3	0.50226372155532	2.68365583017033e-25	postive
NCKAP1	AC107959.3	0.598162325948599	1.1598562446579e-37	postive
RPN1	AC107959.3	0.405305509602173	3.21293247316171e-16	postive
NDUFS1	AC073254.1	0.427991452448982	4.32255137388925e-18	postive
LRPPRC	AC073254.1	0.562259089254163	1.47373737265478e-32	postive
NCKAP1	AC073254.1	0.584504270298139	1.20485650961425e-35	postive
GYS1	AL353748.3	0.579802946214064	5.66544712471251e-35	postive
NCKAP1	AL353748.3	0.558095746778887	5.25641808645982e-32	postive
LRPPRC	AC108479.1	0.483140193367026	2.85623177291824e-23	postive
NCKAP1	AC108479.1	0.534538587107035	5.05568508509394e-29	postive
NCKAP1	AP003721.3	0.452160226353032	3.026516915685e-20	postive
GYS1	LINC01560	0.43967447346722	4.12670847370795e-19	postive
NDUFS1	LINC01560	0.416242552221841	4.19264862600295e-17	postive
LRPPRC	LINC01560	0.52479559935489	7.42182406827548e-28	postive
NCKAP1	LINC01560	0.641104760906361	1.11466341349123e-44	postive
GYS1	FAM111A-DT	0.481024721337143	4.70222767583182e-23	postive
LRPPRC	FAM111A-DT	0.433488397787823	1.44768389377538e-18	postive
NCKAP1	FAM111A-DT	0.663170449174213	9.67869280463987e-49	postive
LRPPRC	AL590705.3	0.44002946086181	3.83694352664645e-19	postive
NCKAP1	AL590705.3	0.515456310334175	8.99571963368504e-27	postive
GYS1	NIPBL-DT	0.486586942093018	1.25832731880206e-23	postive
LRPPRC	NIPBL-DT	0.418355991296117	2.80430424564339e-17	postive
NCKAP1	NIPBL-DT	0.573977046740548	3.72725420818924e-34	postive
NCKAP1	AC010168.2	0.430133857436723	2.82888156863401e-18	postive
NCKAP1	AF129075.3	0.404489592735479	3.72896557821854e-16	postive
NDUFS1	REPIN1-AS1	0.407493484885686	2.15059369561384e-16	postive
LRPPRC	REPIN1-AS1	0.453305131892858	2.36887256618168e-20	postive
NCKAP1	REPIN1-AS1	0.457249834475116	1.0112436560229e-20	postive
GYS1	AC138207.5	0.512062620366659	2.18546798893499e-26	postive
GYS1	AL592148.3	0.457290843330416	1.0022759789422e-20	postive
NCKAP1	AL139349.1	0.4468538991765	9.308468399398e-20	postive
GYS1	AC097448.1	0.403203084152234	4.71220492955021e-16	postive
LRPPRC	AC097448.1	0.51746272635299	5.29752515868235e-27	postive
NCKAP1	AC097448.1	0.599076405200645	8.43293556314735e-38	postive
NCKAP1	AC009318.2	0.448867862186482	6.09103814837594e-20	postive
GYS1	AC139768.1	0.445570400284972	1.21793476517877e-19	postive
GYS1	AC232271.1	0.407514222529241	2.14239627919178e-16	postive
NCKAP1	AC232271.1	0.516218569203111	7.3595329933808e-27	postive
GYS1	AC010320.3	0.487923743201021	9.13340191772877e-24	postive
LRPPRC	AC010320.3	0.402471006296628	5.38100072365067e-16	postive
NCKAP1	AC010320.3	0.483320473712133	2.73698742243225e-23	postive
GYS1	AC010327.6	0.437522841446222	6.40406394301627e-19	postive
LRPPRC	AC010327.6	0.414251063273396	6.10870382406262e-17	postive
NCKAP1	FTX	0.404854682350784	3.48871596229515e-16	postive
LRPPRC	AL133243.2	0.588483386943978	3.18644710674716e-36	postive
NCKAP1	AL133243.2	0.565705344471945	5.07380223694651e-33	postive
LRPPRC	LINC02709	0.400193104978364	8.11526828832758e-16	postive
NCKAP1	LINC02709	0.469230207313267	7.11598920310418e-22	postive
NCKAP1	AL031709.1	0.403279372738399	4.64739451686117e-16	postive
NUBPL	MIR325HG	0.537841298650426	1.99346353314879e-29	postive
NCKAP1	SCTR-AS1	0.508156538812557	5.99712381489845e-26	postive
GYS1	ZNF528-AS1	0.485770054512611	1.52943585594146e-23	postive
NCKAP1	ZNF528-AS1	0.408789581671126	1.69307615736386e-16	postive
LRPPRC	LINC02038	0.47775561588528	1.00911123005737e-22	postive
NCKAP1	LINC02038	0.409810296579653	1.40135419617317e-16	postive
GYS1	LINC00641	0.456099433136623	1.2976697818349e-20	postive
NCKAP1	LINC00641	0.425656616266687	6.83782440189645e-18	postive
NCKAP1	LINC00663	0.419534973708726	2.23796186943774e-17	postive
NUBPL	AL138479.2	0.4655683814464	1.61943840216956e-21	postive
NDUFS1	AC114763.1	0.405653347394824	3.0148842472958e-16	postive
LRPPRC	AC114763.1	0.585416633067335	8.89600802909319e-36	postive
NCKAP1	AC114763.1	0.566813614029384	3.59131970611884e-33	postive
LRPPRC	AC003086.1	0.439806335050839	4.01664395275857e-19	postive
NCKAP1	AC003086.1	0.441693750484176	2.72428950857418e-19	postive
GYS1	KDM2B-DT	0.417964366162566	3.02192515755142e-17	postive
LRPPRC	AC245060.7	0.417590625228245	3.24504318231779e-17	postive
NCKAP1	AC024560.4	0.404904419836416	3.45718492053549e-16	postive
NCKAP1	AC145285.3	0.405167414441788	3.29505306504127e-16	postive
LRPPRC	AL132800.1	0.402113606196084	5.74051350895454e-16	postive
NUBPL	AL132800.1	0.584445842214639	1.22845104980596e-35	postive
NDUFA11	SNHG9	0.570739778257825	1.04471131658755e-33	postive
NDUFA11	AC011445.1	0.46618010042978	1.41254887310206e-21	postive
SLC7A11	AC016717.2	0.57478521229821	2.87653930458896e-34	postive
NUBPL	STPG3-AS1	0.426743706513949	5.52552747039346e-18	postive
GYS1	AC010618.2	0.432604163770779	1.7285343860461e-18	postive
NCKAP1	AC096586.2	0.487371881305435	1.04269073201817e-23	postive
GYS1	AC090409.1	0.584364815361628	1.26192988137483e-35	postive
NDUFA11	AL023803.1	0.448492446740687	6.59352588459646e-20	postive
NDUFS1	AC108010.1	0.465326860712381	1.7091046914011e-21	postive
LRPPRC	AC108010.1	0.407317953176325	2.22122464941971e-16	postive
NCKAP1	AC108010.1	0.523393805027508	1.08465176076976e-27	postive
NDUFA11	AC022210.1	0.405419131332299	3.14687475416219e-16	postive
NCKAP1	MALINC1	0.485678420285783	1.56322869858016e-23	postive
LRPPRC	AL031985.3	0.455612498933347	1.4417331674069e-20	postive
NCKAP1	AL031985.3	0.501913880520194	2.93066507838519e-25	postive
RPN1	AL031985.3	0.443703209502382	1.79713893762162e-19	postive
NCKAP1	HLA-F-AS1	0.402420201099224	5.43072534075608e-16	postive
GYS1	AC090114.2	0.503602693938228	1.91409145994271e-25	postive
NCKAP1	AC090114.2	0.482273202040774	3.50516577338625e-23	postive
NDUFA11	AL035587.2	0.452412047982376	2.86796963152594e-20	postive
GYS1	AP003778.1	0.434052156776234	1.29258893768662e-18	postive
NDUFA11	RASGRP3-AS1	0.403887205219936	4.16133353459179e-16	postive
GYS1	AL133410.1	0.404187099277563	3.94026395645825e-16	postive
NCKAP1	AL133410.1	0.418211835170664	2.88255745874654e-17	postive
LRPPRC	AC018645.3	0.406643998486875	2.51419954507549e-16	postive
NCKAP1	AC018645.3	0.512767693354885	1.81889050394245e-26	postive
NCKAP1	ALG13-AS1	0.4115495417865	1.01380910455167e-16	postive
GYS1	AC106037.2	0.401964501828008	5.89737443197305e-16	postive
LRPPRC	AC106037.2	0.423485994941904	1.04401286671982e-17	postive
NCKAP1	AC106037.2	0.516898694361213	6.14997198266086e-27	postive
GYS1	AC112220.2	0.408883095942657	1.66404037054236e-16	postive
LRPPRC	AC112220.2	0.516077438747132	7.6385171808039e-27	postive
NCKAP1	AC112220.2	0.64231378516406	6.81150197028841e-45	postive
NUBPL	AL160006.1	0.419800077901375	2.12701063876782e-17	postive
SLC7A11	AL160006.1	0.508475660246116	5.52507356263376e-26	postive
NDUFA11	CYTOR	0.461576051391383	3.92519428308577e-21	postive
NCKAP1	AC004967.2	0.417706903130092	3.17394645552396e-17	postive
NDUFA11	AC009407.1	0.445051428818443	1.35734113964981e-19	postive
LRPPRC	AL162595.1	0.441213973012818	3.00755326006628e-19	postive
NCKAP1	AC022400.4	0.458232641282856	8.16584115096144e-21	postive
LRPPRC	LINC00863	0.422112906981474	1.36233121922306e-17	postive
NCKAP1	LINC00863	0.413131162525157	7.54037897342099e-17	postive
LRPPRC	CENATAC-DT	0.400180667565394	8.13342398205396e-16	postive
NCKAP1	CENATAC-DT	0.419405359660991	2.29425852516586e-17	postive
LRPPRC	AP002449.1	0.436970672969983	7.16498018345975e-19	postive
NCKAP1	AP002449.1	0.465972282539226	1.47973323119567e-21	postive
GYS1	AC099778.1	0.41721526705576	3.48539749074431e-17	postive
NDUFA11	COA6-AS1	0.406734779190647	2.47262969367317e-16	postive
LRPPRC	LINC01515	0.485765842878932	1.53097310366922e-23	postive
NUBPL	LINC01515	0.401241612089664	6.71951701508812e-16	postive
NCKAP1	LINC01515	0.443454876187479	1.89223209634988e-19	postive
GYS1	AC011476.3	0.401477758614096	6.4392870856864e-16	postive
LRPPRC	AC011476.3	0.410403655633183	1.2550928054768e-16	postive
NCKAP1	AC011476.3	0.522396353527564	1.41930015793303e-27	postive
RPN1	AC004816.1	0.417147506208769	3.53061317799986e-17	postive
NDUFA11	AC130324.1	0.413776473497145	6.67948421719894e-17	postive
GYS1	AGAP2-AS1	0.4877100243154	9.61439115270365e-24	postive
GYS1	AC116351.1	0.432477332141347	1.77298383981922e-18	postive
NCKAP1	AC116351.1	0.537027814182414	2.50941733878984e-29	postive
LRPPRC	INE1	0.403297627990109	4.63201609283112e-16	postive
NCKAP1	INE1	0.55706323945803	7.18541973607688e-32	postive
NCKAP1	OCIAD1-AS1	0.439759353616901	4.05552395505273e-19	postive
GYS1	LINC00342	0.456369621447066	1.22394875055076e-20	postive
NCKAP1	LINC00342	0.566560490501814	3.88670362527701e-33	postive
GYS1	RBM38-AS1	0.473422608227853	2.74189353960467e-22	postive
NCKAP1	RBM38-AS1	0.423223052946569	1.09870058462386e-17	postive
LRPPRC	MKLN1-AS	0.403836048969729	4.20024032132552e-16	postive
NCKAP1	MKLN1-AS	0.445146863517936	1.33057752593172e-19	postive
NUBPL	LINC01484	0.543902073009847	3.51733874852321e-30	postive
GYS1	AL355574.1	0.439709912257929	4.09683956895326e-19	postive
LRPPRC	AL355574.1	0.448977966142921	5.95095232455893e-20	postive
NCKAP1	AL355574.1	0.444594062166307	1.49313944736079e-19	postive
NDUFS1	AC024075.3	0.441769491030627	2.68203907151532e-19	postive
LRPPRC	AC024075.3	0.430621963071443	2.56733170072364e-18	postive
NCKAP1	AC024075.3	0.492203429583616	3.24326884562507e-24	postive
NUBPL	LINC01428	0.465958542080601	1.48428464504844e-21	postive
NCKAP1	AL031600.1	0.485761525624971	1.53255048444588e-23	postive
SLC7A11	HHIP-AS1	0.43349725795371	1.44511033017928e-18	postive
GYS1	AC006504.7	0.408427446029426	1.81028553722927e-16	postive
LRPPRC	AC100861.1	0.442271863756388	2.41767282670594e-19	postive
NCKAP1	AC100861.1	0.495682311527209	1.38286632353057e-24	postive
GYS1	AC104695.2	0.468356956269628	8.66546595171273e-22	postive
NDUFA11	AC011468.1	0.440133646700747	3.75576692660756e-19	postive
NDUFA11	LINC02245	0.413064389843703	7.63544935976458e-17	postive
NCKAP1	AC115618.1	0.429348328164305	3.30580924571342e-18	postive
GYS1	AL031432.4	0.401925300317004	5.93930876748752e-16	postive
GYS1	AC007406.4	0.468829852919248	7.78915618320639e-22	postive
LRPPRC	AC007406.4	0.571991089711342	7.02374638606294e-34	postive
NCKAP1	AC007406.4	0.638614637253895	3.05268460308338e-44	postive
NCKAP1	AL360181.2	0.474573596290565	2.10541782862798e-22	postive
NCKAP1	AL139407.1	0.540486189390529	9.39092692719029e-30	postive
LRPPRC	TMCC1-AS1	0.476212754164273	1.44285477382761e-22	postive
LRPPRC	AC093227.1	0.492101374852797	3.32490485212624e-24	postive
NCKAP1	AC093227.1	0.546524773819427	1.6421956067984e-30	postive
NCKAP1	MBNL1-AS1	0.418360460536865	2.80191183881346e-17	postive
GYS1	PDCD4-AS1	0.444736438781719	1.44949212155377e-19	postive
GYS1	AL049840.6	0.487727401562519	9.57436676276007e-24	postive
GYS1	AC007038.1	0.409014225794022	1.62414701635025e-16	postive
NDUFS1	AC005034.5	0.536719995248882	2.73733731287487e-29	postive
LRPPRC	AC005034.5	0.477572633912018	1.05292316530103e-22	postive
NCKAP1	AC005034.5	0.569677443748562	1.46152303787479e-33	postive
NDUFA11	CH17-340M24.3	0.415540451865246	4.78895497714088e-17	postive
LRPPRC	GHET1	0.417894022767579	3.06273482044999e-17	postive
GYS1	AC130371.2	0.500664514215011	4.01022840661761e-25	postive
NCKAP1	LINC00654	0.432499130154594	1.76526530529873e-18	postive
GYS1	NORAD	0.46138722582825	4.09187217105627e-21	postive
NDUFS1	NORAD	0.486290075043711	1.35087337772968e-23	postive
LRPPRC	NORAD	0.568364614256204	2.20936473668961e-33	postive
NCKAP1	NORAD	0.697398002254073	8.98663312344511e-56	postive
NCKAP1	AC132872.3	0.417720672606171	3.16562929471788e-17	postive
GYS1	MCM3AP-AS1	0.444136641953259	1.64230613539294e-19	postive
LRPPRC	MCM3AP-AS1	0.635449648376981	1.08395589025238e-43	postive
NCKAP1	MCM3AP-AS1	0.60841966410557	3.05622869955154e-39	postive
NCKAP1	AC084018.1	0.426400102431093	5.91100002112012e-18	postive
NDUFA11	AC007773.1	0.411197170170681	1.08269547787923e-16	postive
NDUFS1	AC024075.1	0.506382507378617	9.44480708080039e-26	postive
LRPPRC	AC024075.1	0.472487791193057	3.39546898270534e-22	postive
NCKAP1	AC024075.1	0.555983993754628	9.9507154701313e-32	postive
GYS1	AL357079.1	0.4180171707507	2.99164213198672e-17	postive
LRPPRC	ZBTB11-AS1	0.45850986470412	7.68696193875587e-21	postive
NDUFA11	AC142472.1	0.422836278551842	1.18429589765344e-17	postive
OXSM	AL606760.1	0.40308365114712	4.81545381434295e-16	postive
NUBPL	AL606760.1	0.405715369521279	2.980852168399e-16	postive
NCKAP1	ASH1L-AS1	0.426514280306367	5.78006439467182e-18	postive
NCKAP1	LINC00997	0.476720766693398	1.28286163254006e-22	postive
LRPPRC	AL022157.1	0.431426543190279	2.18716939252252e-18	postive
NCKAP1	AL022157.1	0.518214562384811	4.34018630630183e-27	postive
LRPPRC	AC027097.1	0.438285998815118	5.48173668765166e-19	postive
GYS1	AC011462.5	0.541549182723883	6.92642952153336e-30	postive
NCKAP1	AC011462.5	0.616702841869229	1.46983233013974e-40	postive
NUBPL	AC027688.1	0.429225723062362	3.3870585817501e-18	postive
GYS1	PELATON	0.440321751038356	3.61346247200591e-19	postive
GYS1	AC048341.1	0.517107957923651	5.8189619875168e-27	postive
NCKAP1	AC048341.1	0.429862792901223	2.98526810153091e-18	postive
GYS1	LINC00539	0.467665068157403	1.0125243803471e-21	postive
NCKAP1	LINC00539	0.448733408964889	6.26651181355778e-20	postive
NCKAP1	AP001318.2	0.420214958323818	1.96413432040917e-17	postive
NDUFA11	AC008915.2	0.509338949458189	4.42416441607719e-26	postive
GYS1	MIATNB	0.50224406719408	2.6969711852041e-25	postive
NCKAP1	MIATNB	0.492159388262233	3.27825312214199e-24	postive
GYS1	AC127521.1	0.420551833898145	1.84095265892728e-17	postive
NCKAP1	AC127521.1	0.425838842861309	6.59824247279708e-18	postive
GYS1	AL122035.1	0.431977858311231	1.95922378353415e-18	postive
NCKAP1	AL122035.1	0.529454760601962	2.07628756147493e-28	postive
NDUFS1	AC004112.1	0.436365117849152	8.10189014681389e-19	postive
NCKAP1	AC066613.1	0.421626901544505	1.49645893604649e-17	postive
GYS1	PAN3-AS1	0.460191451030365	5.32152695854757e-21	postive
NCKAP1	PAN3-AS1	0.438667293633838	5.07119894205068e-19	postive
GYS1	LINC01011	0.468412098188833	8.55848031316535e-22	postive
NCKAP1	LINC01011	0.479858228820071	6.18084200685391e-23	postive
NCKAP1	AC073896.3	0.423166188046084	1.11089276086221e-17	postive
NCKAP1	WAKMAR2	0.404259387531929	3.88872479882668e-16	postive
NCKAP1	AC061975.8	0.409026851452002	1.62035587117411e-16	postive
NDUFA11	AP001767.2	0.455916822356027	1.3499541585615e-20	postive
LRPPRC	AL049840.3	0.405322485882935	3.20297695855363e-16	postive
NCKAP1	AL049840.3	0.507790477049729	6.58777947787082e-26	postive
GYS1	AC004771.2	0.419347084889629	2.32002089291526e-17	postive
NCKAP1	AC004771.2	0.529617560419624	1.98518759626403e-28	postive
GYS1	AC012368.1	0.406501044198796	2.58105520392807e-16	postive
NCKAP1	ZNF346-IT1	0.401094512223124	6.90009011836161e-16	postive
GYS1	LINC01836	0.422576054727815	1.24553867056691e-17	postive
NCKAP1	LINC01836	0.452973757346605	2.54319193900131e-20	postive
LRPPRC	AL928654.1	0.416850654115169	3.73558488839631e-17	postive
NCKAP1	AL928654.1	0.421335025940786	1.58316147137387e-17	postive
LRPPRC	AC012467.2	0.43874409629861	4.99224370746536e-19	postive
NCKAP1	AC012467.2	0.446584421541252	9.84987350635339e-20	postive
GYS1	AC009549.1	0.427637600066303	4.63474268883716e-18	postive
NUBPL	AL138824.1	0.476108580139875	1.47801566812543e-22	postive
NCKAP1	AC096733.2	0.525796946675676	5.65370311202916e-28	postive
NDUFA11	TRIM52-AS1	0.481494251272276	4.21093884141972e-23	postive
GYS1	ZNF426-DT	0.434091026990173	1.28251919729967e-18	postive
NDUFA11	AC067852.2	0.55817562317836	5.13059044860472e-32	postive
NCKAP1	AC091185.1	0.511466564211801	2.55157750741104e-26	postive
GYS1	AC008969.1	0.483450295222885	2.65417236726172e-23	postive
LRPPRC	AC008969.1	0.400047149863757	8.33085637909746e-16	postive
NCKAP1	AC008969.1	0.481931558240255	3.79906456750822e-23	postive
NCKAP1	AF131215.5	0.558986221143781	4.01071526850401e-32	postive
LRPPRC	AC107027.3	0.543829727053723	3.59168052876023e-30	postive
NCKAP1	AC107027.3	0.613268075475303	5.23000074122022e-40	postive
GYS1	AC008760.1	0.459255058478645	6.53257766489804e-21	postive
NCKAP1	AC008760.1	0.442392153823519	2.35827950887648e-19	postive
GYS1	AC006213.7	0.440357681468942	3.58689033017422e-19	postive
LRPPRC	AC016747.1	0.599723623176439	6.72507115139086e-38	postive
NCKAP1	AC016747.1	0.55787561466857	5.6191987079939e-32	postive
NCKAP1	AC009237.15	0.419953454267789	2.06530686757962e-17	postive
GYS1	HCG18	0.487085559434855	1.11675782014998e-23	postive
LRPPRC	HCG18	0.5889239115191	2.74704767287942e-36	postive
NCKAP1	HCG18	0.603891569102972	1.54663763855166e-38	postive
RPN1	HCG18	0.449603391119871	5.21336515489629e-20	postive
NCKAP1	AC090589.3	0.412659124863258	8.23823764048059e-17	postive
GYS1	AC007066.2	0.526483311159781	4.68923483342794e-28	postive
NCKAP1	AC007066.2	0.427244236485501	5.00784676077584e-18	postive
GYS1	CCNT2-AS1	0.493556925933937	2.33053015546329e-24	postive
LRPPRC	CCNT2-AS1	0.424673070790157	8.28628274424296e-18	postive
NCKAP1	CCNT2-AS1	0.486254122250657	1.36252743410606e-23	postive
GYS1	AL645608.7	0.451692970657455	3.34389180142938e-20	postive
LRPPRC	AP000766.1	0.444063582252641	1.66745224737891e-19	postive
NCKAP1	AP000766.1	0.52109365564077	2.01380227080514e-27	postive
NCKAP1	AC092910.3	0.505642221699771	1.14067779362082e-25	postive
NUBPL	AL163953.1	0.4775213232253	1.06554174454234e-22	postive
NCKAP1	AC074138.1	0.454072261684862	2.009203895697e-20	postive
GYS1	AC004596.1	0.434374814209784	1.21130275252505e-18	postive
NDUFS1	AC004596.1	0.421001053197801	1.68843514819273e-17	postive
LRPPRC	AC004596.1	0.48653756574894	1.27327440348261e-23	postive
NCKAP1	AC004596.1	0.67082840316621	3.12060867691348e-50	postive
GYS1	ATP6V0E2-AS1	0.474529138241265	2.12704769257765e-22	postive
GYS1	AL355388.1	0.468089704390671	9.20294585807187e-22	postive
NCKAP1	AL355388.1	0.408371007664773	1.82925611081537e-16	postive
NCKAP1	AC004918.3	0.41607781074959	4.32565302225508e-17	postive
GYS1	AC016065.1	0.455606165762166	1.44370699386109e-20	postive
LRPPRC	AC016065.1	0.407343435012632	2.21083164844856e-16	postive
NCKAP1	AC016065.1	0.476179837324418	1.45387483410304e-22	postive
NDUFS1	AC092614.1	0.407242298954386	2.2523643387515e-16	postive
LRPPRC	AC092614.1	0.621999964904814	2.01235087033659e-41	postive
NCKAP1	AC092614.1	0.700809964571329	1.57660904453566e-56	postive
NUBPL	THAP7-AS1	0.43767877615355	6.20396995331417e-19	postive
NCKAP1	AC015922.2	0.416800616995102	3.77126755071386e-17	postive
NDUFA11	AC072054.1	0.45006838038031	4.72405474459935e-20	postive
GYS1	AC145423.1	0.40593911209675	2.86118778050435e-16	postive
GYS1	AC018690.1	0.408792427106802	1.69218536791679e-16	postive
LRPPRC	AC018690.1	0.451426092641293	3.53963746214728e-20	postive
NCKAP1	AC018690.1	0.517889285206659	4.73136513344516e-27	postive
NUBPL	AC006449.6	0.408298878631563	1.85378511288711e-16	postive
NUBPL	TPRG1-AS1	0.6326009547033	3.34876238293043e-43	postive
NCKAP1	AC009120.3	0.558444414748988	4.7286490114844e-32	postive
SLC7A11	AL390242.1	0.53603206302895	3.3232754303418e-29	postive
NDUFA11	AC104506.1	0.459770432891011	5.83590005599257e-21	postive
GYS1	SBF2-AS1	0.421045261176704	1.67411471548367e-17	postive
LRPPRC	SBF2-AS1	0.53008139073125	1.74673317838882e-28	postive
NCKAP1	SBF2-AS1	0.596758995056111	1.88824347466486e-37	postive
GYS1	AGBL5-IT1	0.420367649744674	1.90732899437713e-17	postive
NCKAP1	AL033384.2	0.401853153228147	6.01725160278026e-16	postive
NDUFA11	AC010331.1	0.427839852737016	4.45368619494161e-18	postive
NCKAP1	CYP4A22-AS1	0.466352700019401	1.35904206009277e-21	postive
SLC7A11	SLC16A1-AS1	0.478900898005134	7.72966269738111e-23	postive
GYS1	AC010547.2	0.437746258623895	6.11929582312023e-19	postive
GYS1	LINC02615	0.415217561380991	5.09043789482943e-17	postive
GYS1	SCAMP1-AS1	0.400209217112482	8.09180748372535e-16	postive
NCKAP1	AC108463.2	0.629554127615773	1.1045693757424e-42	postive
NCKAP1	AC096992.2	0.482748821007331	3.13301420286299e-23	postive
NCKAP1	AC016705.2	0.569821529717615	1.39656233484941e-33	postive
NUBPL	AC087379.2	0.416144472715454	4.27134134891087e-17	postive
LRPPRC	AL732509.1	0.498841372038452	6.32296927229777e-25	postive
NCKAP1	AL732509.1	0.495746575261264	1.3611365533924e-24	postive
NCKAP1	AL359962.3	0.449825624230235	4.97358230339618e-20	postive
NUBPL	AC093675.1	0.431810082937985	2.02599896776653e-18	postive
NUBPL	AL449106.1	0.533792607732775	6.22952720499285e-29	postive
NCKAP1	AC005104.1	0.489073045108175	6.92628739299464e-24	postive
NCKAP1	AL603839.2	0.466591722696366	1.2882276667225e-21	postive
RPN1	AL603839.2	0.421906811114681	1.41770169013229e-17	postive
LRPPRC	AL442125.2	0.400234140045366	8.05564834617518e-16	postive
NCKAP1	AL442125.2	0.426941695593326	5.31475053806035e-18	postive
NCKAP1	AC073842.2	0.432080948926424	1.91927192824369e-18	postive
NCKAP1	AC091978.1	0.423194177154234	1.10487520113703e-17	postive
NDUFA11	MHENCR	0.437372581890536	6.6028765324082e-19	postive
NCKAP1	AC073487.1	0.420182156770863	1.9765525907931e-17	postive
GYS1	AC006504.5	0.482174399018988	3.58777613373299e-23	postive
NCKAP1	AC011815.1	0.455816138535473	1.37966312516928e-20	postive
GYS1	AL133367.1	0.503423309094158	2.00291514643492e-25	postive
NCKAP1	AL133367.1	0.485247600603748	1.73223777384944e-23	postive
NDUFS1	AL592295.6	0.437540141021651	6.3815559086099e-19	postive
NCKAP1	AC016394.2	0.523818535179251	9.67040268593141e-28	postive
NUBPL	AC005550.2	0.461004241069135	4.45163550223452e-21	postive
NCKAP1	AL355488.1	0.424277586491324	8.95024478740172e-18	postive
NUBPL	AC010531.5	0.542758181608873	4.89305042832148e-30	postive
NUBPL	LINC02754	0.433407157378582	1.47149248113583e-18	postive
GYS1	ZNF197-AS1	0.483200673276394	2.81566782593901e-23	postive
NCKAP1	ZNF197-AS1	0.409031201549177	1.61905166781548e-16	postive
GYS1	LENG8-AS1	0.461979474668416	3.59117608197715e-21	postive
NCKAP1	LENG8-AS1	0.500402153026256	4.28252569271401e-25	postive
NDUFA11	AP003419.3	0.440822545591648	3.2599578996023e-19	postive
GYS1	LINC00662	0.520143097697896	2.59701088983374e-27	postive
NCKAP1	LINC00662	0.472974478026373	3.03805733668116e-22	postive
NCKAP1	AC004908.1	0.550317744473633	5.39327995406401e-31	postive
NCKAP1	AC009315.1	0.44819073833218	7.02674446854737e-20	postive
NCKAP1	AP006621.4	0.402661421596942	5.19857965109919e-16	postive
NCKAP1	ERVK13-1	0.447743642320333	7.72071597109684e-20	postive
GYS1	ATP2B1-AS1	0.408594390601355	1.75529422941343e-16	postive
GYS1	CD27-AS1	0.499797530132956	4.98146235453229e-25	postive
NCKAP1	CD27-AS1	0.434399020392172	1.20541143696692e-18	postive
GYS1	AC009902.2	0.414699272025175	5.61377606286674e-17	postive
NCKAP1	U52111.1	0.453488938320865	2.27731083567114e-20	postive
LRPPRC	AL078644.1	0.488134337708637	8.68268174335887e-24	postive
NCKAP1	AL078644.1	0.519435385206537	3.13679394906821e-27	postive
RPN1	AL078644.1	0.443434018631191	1.90044077650881e-19	postive
GYS1	WARS2-AS1	0.561505106525857	1.85786901140701e-32	postive
LRPPRC	WARS2-AS1	0.410442404953713	1.24608090464514e-16	postive
NCKAP1	WARS2-AS1	0.582826348765153	2.09959274258437e-35	postive
GYS1	LINC01521	0.40210175213859	5.75283293008186e-16	postive
NDUFS1	LINC01521	0.424929819751495	7.88141228372093e-18	postive
LRPPRC	LINC01521	0.496960410471006	1.00856682540323e-24	postive
NCKAP1	LINC01521	0.599402931544436	7.5235492980158e-38	postive
NCKAP1	AL050343.2	0.486505013531422	1.28322416599176e-23	postive
NCKAP1	AC025766.1	0.405035744676056	3.37526982497202e-16	postive
GYS1	FBXL19-AS1	0.422344146225038	1.3027335205142e-17	postive
LRPPRC	FBXL19-AS1	0.491818983815936	3.56151046256795e-24	postive
NCKAP1	FBXL19-AS1	0.656078365680341	2.1301410882784e-47	postive
GYS1	LINC01772	0.569075280646436	1.76693362449372e-33	postive
NCKAP1	LINC01772	0.549710401401234	6.45207334537822e-31	postive
GYS1	AC125437.1	0.420725302756306	1.78051621375976e-17	postive
LRPPRC	AL161891.1	0.427370321791215	4.88514909144815e-18	postive
NCKAP1	AL161891.1	0.407978742576851	1.96660878681149e-16	postive
NDUFA11	AC135050.3	0.400638126953087	7.49116959875447e-16	postive
NCKAP1	AL445309.1	0.402067423828162	5.78865543955728e-16	postive
GYS1	NCK1-DT	0.429034416889963	3.51777326849159e-18	postive
LRPPRC	NCK1-DT	0.456869190830498	1.09834346493713e-20	postive
NCKAP1	NCK1-DT	0.54323239506163	4.2678831550601e-30	postive
RPN1	NCK1-DT	0.425715305782161	6.75974364582101e-18	postive
NDUFS1	AC073046.1	0.461677362595483	3.83854167702953e-21	postive
LRPPRC	AC073046.1	0.578759755870492	7.96050340165434e-35	postive
NCKAP1	AC073046.1	0.65884439446416	6.44333642556075e-48	postive
GYS1	AC006547.1	0.438158369993307	5.62632569221065e-19	postive
NCKAP1	AC006547.1	0.440891626810497	3.21394563927049e-19	postive
NCKAP1	AC092953.2	0.497522416727768	8.77499891750267e-25	postive
GYS1	AC002059.1	0.418887015440344	2.53364136427924e-17	postive
NCKAP1	AC009120.2	0.453044821566722	2.50477543181129e-20	postive
GYS1	AC008124.1	0.434914111844619	1.08652137152065e-18	postive
NCKAP1	AC008124.1	0.532950027626931	7.88136490771982e-29	postive
NDUFA11	CHASERR	0.402880613529215	4.99609681464026e-16	postive
GYS1	TAPT1-AS1	0.422049352179116	1.37917546990717e-17	postive
NCKAP1	TAPT1-AS1	0.525219795196335	6.61447806568514e-28	postive
LRPPRC	SNHG1	0.40719625824993	2.27152429801089e-16	postive
NUBPL	AC008966.1	0.501064908701056	3.62727149221574e-25	postive
GYS1	AC005261.1	0.583205210705926	1.85266210788433e-35	postive
NCKAP1	AC005261.1	0.443026101745119	2.06821050885723e-19	postive
NCKAP1	AC092338.3	0.411158459690823	1.09053774293273e-16	postive
GYS1	AC027702.1	0.49864919881783	6.6327952869416e-25	postive
NCKAP1	AC027702.1	0.482587856211671	3.25437934872236e-23	postive
LRPPRC	AL136419.3	0.460114644966565	5.41191088193552e-21	postive
NCKAP1	AL136419.3	0.444424019483576	1.54696546109866e-19	postive
NDUFA11	RPARP-AS1	0.470662339035822	5.14505455795297e-22	postive
NCKAP1	AC137561.1	0.428303567829999	4.06440832231756e-18	postive
NUBPL	LINC01942	0.441108431923406	3.07365075519298e-19	postive
NCKAP1	AP003065.1	0.491033803997797	4.31022204993276e-24	postive
GYS1	RASAL2-AS1	0.40824488032059	1.8723594787146e-16	postive
LRPPRC	RASAL2-AS1	0.438917023143217	4.81887057832533e-19	postive
NCKAP1	RASAL2-AS1	0.431578231191244	2.12197350408896e-18	postive
GYS1	HAND2-AS1	0.499674703478818	5.13663625895766e-25	postive
LRPPRC	AL358472.4	0.435711699306102	9.2481824610325e-19	postive
NCKAP1	AL358472.4	0.541517671635483	6.98932214989603e-30	postive
NDUFA11	AC008610.1	0.483688062616514	2.50885458005324e-23	postive
LRPPRC	AL021707.2	0.452070795455829	3.08487418786743e-20	postive
NCKAP1	AL021707.2	0.400078999318053	8.28333782238368e-16	postive
NUBPL	LINC01338	0.417478255616273	3.31523596283053e-17	postive
NCKAP1	BAIAP2-DT	0.434440717831963	1.19532910481165e-18	postive
GYS1	AC008735.4	0.417434477278505	3.34298446745702e-17	postive
NCKAP1	AC008735.4	0.452186248091301	3.00974177734729e-20	postive
LRPPRC	NOP53-AS1	0.473189946979997	2.89191777916895e-22	postive
NDUFA11	SNHG25	0.688453429996364	7.68185451421332e-54	postive
GYS1	AC005070.3	0.423883862019743	9.66312092928192e-18	postive
LRPPRC	AC005070.3	0.43629390554941	8.21969516466475e-19	postive
NCKAP1	AC005070.3	0.553760797357895	1.93872882750869e-31	postive
GYS1	AC127024.4	0.428862788165525	3.63925576242752e-18	postive
NCKAP1	AC127024.4	0.49784673336139	8.09669771297074e-25	postive
NDUFA11	AC092171.5	0.475567332705191	1.67474598259915e-22	postive
NCKAP1	GARS1-DT	0.483695457645581	2.50446304181131e-23	postive
GYS1	AP000813.1	0.438043036845524	5.76020823571638e-19	postive
NCKAP1	AP000813.1	0.490332608300608	5.10882551250943e-24	postive
NUBPL	LINC01132	0.479076837799473	7.41883773067268e-23	postive
GYS1	ADNP-AS1	0.403413229496959	4.53578518207483e-16	postive
LRPPRC	ADNP-AS1	0.419299447642448	2.34129155466872e-17	postive
NCKAP1	ADNP-AS1	0.437703119713487	6.17329261927903e-19	postive
GYS1	LINC00265	0.51520414627776	9.61235050651927e-27	postive
NCKAP1	LINC00265	0.560909225564041	2.2301528971144e-32	postive
GYS1	DNM3OS	0.466541976307967	1.30265973260023e-21	postive
NCKAP1	AC090587.1	0.438300060508787	5.46603170753483e-19	postive
NCKAP1	AC093827.4	0.410034429536382	1.34423781526452e-16	postive
GYS1	AC087477.2	0.401348341177424	6.59141226638117e-16	postive
NCKAP1	AC087477.2	0.420200315533336	1.96966840114459e-17	postive
NCKAP1	AL109614.1	0.491439559984621	3.9057472401915e-24	postive
NDUFA11	ZSCAN16-AS1	0.495061538580541	1.61120261879087e-24	postive
NDUFA11	AL161729.3	0.521622179754678	1.74763409176244e-27	postive
NUBPL	AC007493.1	0.477227845242804	1.14063280165098e-22	postive
NCKAP1	AL442125.1	0.498321467403385	7.1960932775387e-25	postive
NCKAP1	KRTAP5-AS1	0.409727414865496	1.42307314018232e-16	postive
NDUFA11	AC137630.3	0.429303723321579	3.33514425221811e-18	postive
GYS1	DGUOK-AS1	0.420337801455285	1.91830491579136e-17	postive
NCKAP1	DGUOK-AS1	0.453012894065839	2.52196386554051e-20	postive
GYS1	AC021016.1	0.493220567398639	2.53036234493349e-24	postive
NCKAP1	AC021016.1	0.439444679011479	4.32565212872503e-19	postive
NCKAP1	KCCAT198	0.42670408222994	5.56868738452114e-18	postive
GYS1	AL662797.1	0.416386260783602	4.07991207797907e-17	postive
NDUFS1	AL132639.2	0.460241376204073	5.26357503107523e-21	postive
LRPPRC	AL132639.2	0.451899300897963	3.19989733967557e-20	postive
NUBPL	AL132639.2	0.416526417439968	3.97283243871355e-17	postive
NCKAP1	AL132639.2	0.435320662947222	1.00089788063732e-18	postive
NUBPL	AC020612.3	0.423822997453843	9.77819193975519e-18	postive
GYS1	AL158835.2	0.513824998616679	1.38002040818509e-26	postive
NDUFA11	AL356652.1	0.419357305450657	2.31548207781135e-17	postive
LRPPRC	DLEU1	0.480030170284451	5.9370855219589e-23	postive
NCKAP1	DLEU1	0.42441566638552	8.71269182796373e-18	postive
GYS1	UBA6-AS1	0.4926370116377	2.91792626865321e-24	postive
NCKAP1	UBA6-AS1	0.494400547948696	1.89527041165262e-24	postive
SLC7A11	SRGAP3-AS4	0.432776474016935	1.66989793752405e-18	postive
NDUFA11	AC008608.2	0.437527187660772	6.39840185988308e-19	postive
NCKAP1	AC025287.3	0.473180994929397	2.89784906551007e-22	postive
GYS1	AL158151.4	0.420407200380595	1.8928803056518e-17	postive
LRPPRC	AP000873.2	0.403053496595649	4.84187127645756e-16	postive
GYS1	NRSN2-AS1	0.621082257590854	2.84771466229601e-41	postive
LRPPRC	NRSN2-AS1	0.491227395557886	4.11233474979879e-24	postive
NCKAP1	NRSN2-AS1	0.627176631882171	2.77746923547886e-42	postive
NCKAP1	AL021878.4	0.426971431346075	5.28378462048154e-18	postive
NCKAP1	CTBP1-AS	0.452613195391382	2.74722691914221e-20	postive
NUBPL	AC116049.1	0.461345334870986	4.12978411940841e-21	postive
NCKAP1	AC004908.2	0.438382671658361	5.37465634952075e-19	postive
GYS1	AC087500.1	0.453214801955965	2.41518867336721e-20	postive
NCKAP1	AC087500.1	0.417684603054766	3.18746190683893e-17	postive
GYS1	AC109635.6	0.405995621431186	2.83171864622916e-16	postive
NCKAP1	NOP14-AS1	0.42597984844505	6.41853684154278e-18	postive
LRPPRC	AC006449.2	0.401923770729569	5.94095090373219e-16	postive
NCKAP1	AC006449.2	0.454555045626846	1.81101699400697e-20	postive
LRPPRC	SNHG14	0.452850108606479	2.61142267243452e-20	postive
GYS1	AL008721.2	0.467251241439376	1.11114975518241e-21	postive
NCKAP1	AL008721.2	0.442791671385381	2.17113645597266e-19	postive
NCKAP1	MIR3936HG	0.434959495607489	1.07661683988138e-18	postive
GYS1	AC110611.1	0.404668418543586	3.60932553151324e-16	postive
NCKAP1	AC110611.1	0.480791694618106	4.96662262004641e-23	postive
GYS1	AP002761.3	0.560771951985629	2.32586684070105e-32	postive
NUBPL	AC026765.3	0.525665621675492	5.85941401287611e-28	postive
NCKAP1	AL355075.2	0.416815874935276	3.76035141146999e-17	postive
NUBPL	AL080248.1	0.463813084827815	2.39351794906528e-21	postive
NCKAP1	AC008764.8	0.463198408704161	2.74297663827216e-21	postive
GYS1	LINC00294	0.405770574466558	2.95087813425601e-16	postive
NCKAP1	LINC00294	0.538642460551898	1.58815236434076e-29	postive
NDUFA11	ZFAS1	0.517820271401075	4.81873425651196e-27	postive
GYS1	AC135050.6	0.475521775582103	1.69243685964483e-22	postive
LRPPRC	AC006252.1	0.469969568951628	6.0201084021703e-22	postive
NCKAP1	AC006252.1	0.403783938265188	4.24024006087911e-16	postive
NCKAP1	AC091588.3	0.46723039755984	1.11636028710513e-21	postive
GYS1	AL139287.1	0.461760739227846	3.76864452961044e-21	postive
NCKAP1	AL021368.2	0.403028310812064	4.86404472447009e-16	postive
NDUFS1	AC135050.5	0.569725316534236	1.43961486738179e-33	postive
NCKAP1	AC135050.5	0.460032754488296	5.50994379757417e-21	postive
GYS1	AC129510.1	0.407933408785449	1.98312096473523e-16	postive
NCKAP1	AC129510.1	0.541501962005578	7.02088732198965e-30	postive
GYS1	AL157392.3	0.475837088880705	1.5736677213966e-22	postive
LRPPRC	AL157392.3	0.458061607478651	8.47581876503138e-21	postive
NCKAP1	AL157392.3	0.624970415737608	6.48884633465871e-42	postive
GYS1	AC004067.1	0.49935853559661	5.55835244248239e-25	postive
NCKAP1	AC004067.1	0.54814565179113	1.02218731682589e-30	postive
NDUFA11	LINC02878	0.453172033616215	2.43742778008957e-20	postive
NCKAP1	AC092295.2	0.463901767008719	2.3468636509154e-21	postive
NCKAP1	AC100778.2	0.465099730233585	1.79788326216028e-21	postive
NCKAP1	ANKRD10-IT1	0.521203498704123	1.95537646754096e-27	postive
NCKAP1	AC021078.1	0.542551648160738	5.19285653103633e-30	postive
GYS1	ALOX12-AS1	0.424387161669787	8.76121823026169e-18	postive
NCKAP1	AC003070.1	0.40904771371209	1.61411052845659e-16	postive
NCKAP1	AP001107.4	0.421807581590282	1.44514403606761e-17	postive
NUBPL	AC009486.2	0.505437664235474	1.20164960030869e-25	postive
SLC7A11	AC009486.2	0.489611317791662	6.0824807946185e-24	postive
NCKAP1	AL158166.1	0.415853891344847	4.51310115931507e-17	postive
GYS1	Z83745.1	0.400715070833431	7.38814709997647e-16	postive
GYS1	WAC-AS1	0.476596887139237	1.32018418878132e-22	postive
LRPPRC	WAC-AS1	0.532798245113907	8.22188955081597e-29	postive
NCKAP1	WAC-AS1	0.595243439808655	3.18765749394174e-37	postive
GYS1	AC005670.3	0.442185640058991	2.46114909517435e-19	postive
NDUFS1	AC005670.3	0.461513930765509	3.97927676467783e-21	postive
LRPPRC	AC005670.3	0.608849702225075	2.61647784715598e-39	postive
NCKAP1	AC005670.3	0.695765396870466	2.04889261097461e-55	postive
GYS1	AL034548.2	0.536242883607219	3.13163892478905e-29	postive
GYS1	AL157893.2	0.463468402593379	2.58368693339556e-21	postive
NCKAP1	AL157893.2	0.426531802028957	5.76022501637301e-18	postive
LRPPRC	AC022150.4	0.448217343931679	6.98744168442354e-20	postive
NCKAP1	AC022150.4	0.510950276434902	2.91718788245994e-26	postive
LRPPRC	LINC01876	0.412385724810352	8.67104285293175e-17	postive
NCKAP1	LINC01876	0.484908558243043	1.87780385453223e-23	postive
NDUFA11	AC092354.1	0.42376745145481	9.88438245631604e-18	postive
LRPPRC	AC092279.1	0.412471102010366	8.53354249038548e-17	postive
GYS1	AC102953.2	0.415941451786447	4.43887085166409e-17	postive
LRPPRC	AC102953.2	0.434825724366675	1.1060689413284e-18	postive
NCKAP1	AC102953.2	0.472120637337746	3.69223066700484e-22	postive
LRPPRC	AC084824.4	0.413463415593222	7.08433659208501e-17	postive
NCKAP1	AC084824.4	0.420900693046784	1.72139347345128e-17	postive
GYS1	CLCA4-AS1	0.539509753764426	1.24087866436298e-29	postive
LRPPRC	AL138756.1	0.403086339446681	4.81310555840452e-16	postive
NCKAP1	AL138756.1	0.437523737918303	6.40289564991138e-19	postive
GYS1	THAP9-AS1	0.488065644417955	8.82723577022863e-24	postive
NCKAP1	THAP9-AS1	0.504851180436914	1.39486481919125e-25	postive
NCKAP1	HM13-IT1	0.451047017255488	3.83720364770979e-20	postive
NCKAP1	AC010245.2	0.427920357898357	4.38356902877471e-18	postive
GYS1	AC024560.3	0.467333030628145	1.09093467260233e-21	postive
LRPPRC	SNHG16	0.577307032205019	1.27570950657555e-34	postive
NCKAP1	SNHG16	0.410131977952463	1.32009915117503e-16	postive
GYS1	AL683813.1	0.407809374076555	2.02899765763844e-16	postive
NCKAP1	AL683813.1	0.428443686114778	3.95350807330677e-18	postive
NDUFA11	AC046143.2	0.482110890873878	3.64188657920956e-23	postive
NDUFS1	Z68871.1	0.484463544926964	2.08730873308302e-23	postive
LRPPRC	Z68871.1	0.538437579332073	1.68330184124247e-29	postive
NCKAP1	Z68871.1	0.697550130808233	8.31997917955486e-56	postive
NCKAP1	THUMPD3-AS1	0.450211574264342	4.58268932389404e-20	postive
NUBPL	AC092053.4	0.483130018227629	2.86311265246402e-23	postive
NCKAP1	AL031670.1	0.531482742358647	1.1852180716294e-28	postive
NCKAP1	MIR4435-2HG	0.534543300726493	5.04901136871769e-29	postive
GYS1	MIR503HG	0.481540198992296	4.16567226084607e-23	postive
GYS1	AP001453.2	0.436731394609778	7.52171491244428e-19	postive
NCKAP1	AP001453.2	0.469220932293049	7.13091548724151e-22	postive
NDUFS1	AC087071.2	0.471218290034628	4.53456162468447e-22	postive
LRPPRC	AC087071.2	0.437769047709887	6.09095865425235e-19	postive
NCKAP1	AC087071.2	0.452707778965572	2.69219513537192e-20	postive
GYS1	LINC00205	0.542227976948197	5.69960699078099e-30	postive
LRPPRC	LINC00205	0.542317343980449	5.55499944101895e-30	postive
NCKAP1	LINC00205	0.609943602762007	1.76047187793451e-39	postive
NUBPL	AC120042.1	0.401246138589249	6.71403467517272e-16	postive
GYS1	AL356019.2	0.421177438672748	1.63200621970168e-17	postive
NCKAP1	AL356019.2	0.459082333176729	6.78391409293205e-21	postive
GYS1	AP005136.3	0.415627685287865	4.71056074439585e-17	postive
NCKAP1	AP005136.3	0.434611730496574	1.1548392564185e-18	postive
LRPPRC	AP001372.2	0.424894397564442	7.93609139642082e-18	postive
NCKAP1	AP001372.2	0.552254033750703	3.03811079244008e-31	postive
GYS1	TFAP2E-AS1	0.420627334978955	1.81440431692799e-17	postive
GYS1	AC124045.1	0.518291439724183	4.25250419413414e-27	postive
NCKAP1	AC124045.1	0.405894076456663	2.88488886462663e-16	postive
NDUFS1	OIP5-AS1	0.604600904799276	1.20176102135037e-38	postive
LRPPRC	OIP5-AS1	0.50957251012925	4.16556876259724e-26	postive
NCKAP1	OIP5-AS1	0.623017826126171	1.36731317281333e-41	postive
NCKAP1	ALMS1-IT1	0.432503020058372	1.7638913946826e-18	postive
GYS1	NIFK-AS1	0.455946687181302	1.34126367675494e-20	postive
LRPPRC	NIFK-AS1	0.47107048262846	4.68952628209012e-22	postive
NCKAP1	NIFK-AS1	0.506433324301669	9.32306957508725e-26	postive
GYS1	AC124798.1	0.429367474339962	3.29329545086686e-18	postive
LRPPRC	AC099850.1	0.418285510809175	2.84229927853243e-17	postive
GYS1	AC020915.2	0.468953639611487	7.57457938905738e-22	postive
LRPPRC	STARD4-AS1	0.40283865679325	5.03424661927456e-16	postive
NCKAP1	STARD4-AS1	0.463247743270222	2.71316518523558e-21	postive
NCKAP1	AL512770.1	0.472625538861281	3.29030461965855e-22	postive
NDUFA11	AC069307.1	0.414048539872517	6.34616328730087e-17	postive
NCKAP1	AC133550.3	0.409107773996415	1.59626250381479e-16	postive
NCKAP1	HMGN3-AS1	0.525263397952133	6.53657996960988e-28	postive
NUBPL	HEXA-AS1	0.414903941505186	5.40108357191605e-17	postive
GYS1	AL008729.1	0.413480822332781	7.06120634740243e-17	postive
NDUFA11	AC009065.4	0.555051143262652	1.31722869412223e-31	postive
NCKAP1	Z83843.1	0.491488740368321	3.85934095395563e-24	postive
NCKAP1	AC022558.3	0.449559483859394	5.26206866935439e-20	postive
NCKAP1	AC087289.5	0.492840494048564	2.77655682914387e-24	postive
NUBPL	GNG12-AS1	0.408778241156431	1.69663098483654e-16	postive
GYS1	AC048341.2	0.471909443427627	3.87436589913955e-22	postive
GYS1	LINC00622	0.471993724305686	3.800643413148e-22	postive
SLC3A2	DLGAP1-AS2	0.408128047715761	1.91317522127335e-16	postive
GYS1	AC015726.1	0.433839365893736	1.3491082531133e-18	postive
NDUFA11	RAB11B-AS1	0.407723631879185	2.06131856902537e-16	postive
NCKAP1	UBE2Q1-AS1	0.522496474758356	1.38155842555593e-27	postive
GYS1	AC138207.4	0.52102281335751	2.05239457248111e-27	postive
NDUFA11	SNHG8	0.467867468878518	9.67480299840652e-22	postive
NUBPL	AC012184.3	0.452600844915784	2.75449409145276e-20	postive
NCKAP1	AC015849.3	0.510320641199297	3.43363149946556e-26	postive
NCKAP1	NPTN-IT1	0.56026667453199	2.71448361841189e-32	postive
LRPPRC	AC098484.4	0.432901320284655	1.62863984003172e-18	postive
NCKAP1	AC098484.4	0.468947900994598	7.58439690159546e-22	postive
NUBPL	TAF1A-AS1	0.457056657994197	1.0545610040939e-20	postive
NUBPL	AC010538.1	0.513042751324823	1.69297052233659e-26	postive
NDUFA11	AC015912.3	0.422170263091811	1.34730350676143e-17	postive
NCKAP1	LINC01376	0.474230297248072	2.27823389932372e-22	postive
NDUFA11	PRR34-AS1	0.517751682306823	4.90714382632259e-27	postive
GYS1	AC009061.2	0.44957241981808	5.24767328347375e-20	postive
NCKAP1	AC009061.2	0.457968636868834	8.64914886762657e-21	postive
NCKAP1	AC083855.2	0.409170241039778	1.57790486130289e-16	postive
LRPPRC	AC011921.1	0.423794278192676	9.83295545403746e-18	postive
NCKAP1	AC011921.1	0.419444592653534	2.27707277492756e-17	postive
GYS1	AL359091.4	0.503236372835348	2.09980671486064e-25	postive
GYS1	LINC01150	0.543606542752372	3.83094630789248e-30	postive
GYS1	AC012360.3	0.450092452987413	4.69999290760617e-20	postive
LRPPRC	AC012360.3	0.404507359192992	3.71690721508771e-16	postive
NCKAP1	AC012360.3	0.493029833412087	2.65109274850228e-24	postive
GYS1	ZNF529-AS1	0.45199419326923	3.13574006521504e-20	postive
NCKAP1	AC139795.2	0.512731835685042	1.83597280270087e-26	postive
GYS1	DUBR	0.490127878357371	5.36837485001561e-24	postive
NCKAP1	DUBR	0.554206238437789	1.69689125339146e-31	postive
NCKAP1	AC067852.3	0.503464583615024	1.98212416007769e-25	postive
LRPPRC	KDM4A-AS1	0.427091794171268	5.16024426469989e-18	postive
NUBPL	AC009113.1	0.450267121678876	4.52897955446208e-20	postive
NUBPL	AC004862.1	0.414033796331693	6.36379992763783e-17	postive
NDUFA11	AC072039.2	0.491315040215568	4.02571880896949e-24	postive
NCKAP1	AL049840.2	0.458929779148715	7.01380387796952e-21	postive
LRPPRC	AC007405.3	0.436006638749987	8.71226351758605e-19	postive
NCKAP1	AC007405.3	0.430094218118949	2.85123752517841e-18	postive
SLC3A2	AC007405.3	0.419503893897262	2.25133609638249e-17	postive
LRPPRC	GMDS-DT	0.436137071635442	8.48511607707056e-19	postive
NCKAP1	GMDS-DT	0.511243029535326	2.70396026349969e-26	postive
NCKAP1	AC004830.2	0.415486086987502	4.83845792452572e-17	postive
NCKAP1	AC009090.6	0.54711089382474	1.38388963450005e-30	postive
NCKAP1	AC090425.3	0.418994650464203	2.48199501134197e-17	postive
GYS1	MED8-AS1	0.425747285605186	6.71756716556449e-18	postive
NDUFA11	TP53TG1	0.596806014388627	1.85773289842195e-37	postive
NCKAP1	AC118344.1	0.405192643857611	3.27989769263425e-16	postive
NCKAP1	MIR4453HG	0.420026784729854	2.03643069372206e-17	postive
NUBPL	AL356310.1	0.428139721794292	4.1979719056635e-18	postive
SLC7A11	AL356310.1	0.457828984715066	8.91608999136602e-21	postive
LRPPRC	UBL7-AS1	0.449516301709925	5.31040465541742e-20	postive
NCKAP1	UBL7-AS1	0.461980475335771	3.59038342678435e-21	postive
RPN1	UBL7-AS1	0.43089208207777	2.43296720080368e-18	postive
GYS1	CHROMR	0.441969235453475	2.57368324477611e-19	postive
NCKAP1	CHROMR	0.55407149002319	1.76671738308747e-31	postive
NCKAP1	AC018695.4	0.500543621086408	4.13350891596335e-25	postive
NCKAP1	XPC-AS1	0.475160295073437	1.83949397043882e-22	postive
NCKAP1	TRAPPC12-AS1	0.559882531264192	3.05228999961695e-32	postive
NCKAP1	AL590723.1	0.442407965703063	2.35057993580108e-19	postive
NCKAP1	AC053513.2	0.463358127942633	2.6476141488646e-21	postive
LRPPRC	HCG15	0.430020868534523	2.89306462603134e-18	postive
