# Supplementary material for: A novel disulfidptosis-related lncRNA signature for predicting prognosis and potential targeted therapy in hepatocellular carcinoma
Source: Medicine (Baltimore). 2024 Jan 26;103(4):e36513. doi: 10.1097/MD.0000000000036513 (PMC10817158; doi:10.1097/MD.0000000000036513)
Supplement: Supplementary file 5 [file medi-103-e36513-s005.txt]

lncRNA	conMean	treatMean	logFC	pValue	fdr
THBS3-AS1	0.05271	0.272366043	2.369398249	8.17E-16	2.80E-15
AL359921.1	0.083958	0.227516578	1.438231963	0.003030703	0.003261743
AC005785.1	0.096496	0.397268717	2.041574146	2.92E-18	1.51E-17
GCC2-AS1	0.266452	0.84380508	1.663034111	1.23E-07	1.83E-07
AC007406.1	0.239612	0.572339305	1.256170524	0.037650801	0.037914093
AL731533.2	0.076458	0.25061631	1.712740941	0.000391989	0.000448699
SMG7-AS1	0.116024	0.276683957	1.253815732	3.11E-12	7.22E-12
AL356481.1	0.187126	0.435238235	1.217795276	2.88E-15	9.29E-15
AC120053.1	1.43844	4.649901337	1.69269506	1.14E-21	1.40E-20
SNHG29	16.73876	41.10315668	1.296056538	1.48E-10	2.77E-10
BACE1-AS	0.30615	1.289977807	2.075035658	1.49E-24	6.31E-23
AC011462.4	0.204084	1.486571123	2.864753503	2.68E-21	2.88E-20
AL137127.1	0.138164	0.328391176	1.249033608	8.44E-12	1.85E-11
AC022150.2	0.525562	1.624295989	1.627881681	5.36E-05	6.47E-05
MIR181A2HG	0.160406	0.766185027	2.255964725	5.70E-07	8.08E-07
CCDC18-AS1	0.498772	2.255638235	2.177083321	3.00E-23	6.74E-22
EIF2AK3-DT	0.467198	1.178725134	1.335121333	1.79E-14	5.25E-14
FOXD2-AS1	0.60411	4.619432353	2.934832407	2.68E-21	2.88E-20
MAP3K14-AS1	0.249626	0.557630481	1.159541217	2.10E-06	2.81E-06
AC113404.1	0.046374	0.567926203	3.6143154	7.63E-08	1.15E-07
AL121839.2	0.115076	0.457489572	1.99115188	0.037094151	0.037405867
SNHG32	3.322046	15.84823663	2.254178371	6.23E-21	6.14E-20
AC005332.5	0.495054	2.926601872	2.563568691	2.43E-26	1.98E-24
AC080162.1	0.110144	0.254490374	1.208220182	1.42E-05	1.77E-05
AC145098.1	0.25875	0.585237701	1.177463847	0.001348355	0.001498172
AL360270.1	0.251144	0.652364973	1.377164515	3.64E-11	7.27E-11
TRAF3IP2-AS1	0.246828	0.580206684	1.233060855	1.92E-16	7.14E-16
MIR600HG	0.21986	1.054919786	2.262476246	3.31E-16	1.19E-15
LINC01948	0.097166	0.588296257	2.598019372	1.58E-10	2.95E-10
SNHG19	26.865468	72.25664144	1.427377228	5.54E-08	8.47E-08
AC080023.1	0.127912	0.285216578	1.156906221	0.000123305	0.000145065
GAS5-AS1	1.522236	3.532807754	1.214623199	2.28E-20	1.91E-19
LINC01094	0.104462	0.347659358	1.734696194	9.54E-06	1.22E-05
AC139019.1	0.119	0.404163369	1.763976997	3.04E-15	9.76E-15
LAMC1-AS1	0.139174	0.534508556	1.941323325	2.99E-06	3.94E-06
HOXB-AS1	0.107258	0.379446524	1.822811322	4.22E-10	7.54E-10
AC008393.1	0.506956	1.298374866	1.356774535	3.11E-17	1.35E-16
AC026412.3	0.152344	0.374525668	1.297731917	5.94E-06	7.65E-06
LINC01124	2.48733	9.886145722	1.990810246	2.75E-06	3.64E-06
AC004000.1	0.051386	0.255870053	2.315964048	3.90E-07	5.58E-07
PAXBP1-AS1	0.11681	0.309829144	1.407309072	9.19E-15	2.78E-14
AC120114.1	0.179482	0.528112567	1.557006306	3.58E-07	5.16E-07
MIRLET7A1HG	0.438652	1.289500267	1.555663321	3.33E-19	2.01E-18
AC005046.1	0.177044	0.637116845	1.84745003	3.17E-11	6.44E-11
AC105020.1	0.097252	0.314753476	1.694422486	1.11E-10	2.13E-10
ZBTB40-IT1	0.05394	0.24958262	2.210090049	2.14E-05	2.66E-05
AC073349.4	0.039358	0.312172727	2.987615687	2.64E-14	7.56E-14
AL031778.1	0.199836	1.221723797	2.612029752	9.16E-16	3.11E-15
MIR34AHG	0.223088	1.32513877	2.570458631	1.54E-23	3.95E-22
AC010761.3	0.20023	0.435390642	1.120652253	0.003840674	0.004090659
AC000068.1	0.225874	0.62467139	1.467579243	1.38E-11	2.96E-11
AL354836.1	0.88263	3.091988235	1.80865414	4.71E-17	1.97E-16
LINC00909	1.464726	2.94784385	1.009029295	3.16E-13	8.16E-13
AC138393.3	0.084082	0.407678877	2.277564317	2.95E-09	4.91E-09
AC074117.1	1.18217	3.623362032	1.615891447	3.99E-21	3.99E-20
NARF-IT1	0.101974	0.381979679	1.905294531	3.55E-10	6.43E-10
AC000123.1	0.809552	1.983197326	1.292632574	2.12E-11	4.41E-11
AP003469.2	0.043776	1.496033155	5.094858203	2.54E-13	6.66E-13
AC138696.2	1.523508	6.964828075	2.192690665	7.02E-22	9.36E-21
ZEB1-AS1	0.639486	2.061131551	1.688451907	1.06E-22	1.94E-21
AC138207.2	0.363564	1.08956631	1.583472744	5.11E-09	8.38E-09
POLH-AS1	0.265324	0.973725668	1.875760192	5.59E-17	2.29E-16
AC104971.3	0.186928	1.618021925	3.113676565	0.035377191	0.035825004
AC107068.1	0.407668	1.235878342	1.600070112	5.73E-18	2.73E-17
AL121574.1	0.069504	0.23487139	1.756703076	0.000303635	0.000349787
AL031717.1	0.061556	0.301024599	2.289909994	4.43E-09	7.31E-09
AL121832.2	2.011706	7.59193262	1.91604771	2.14E-21	2.45E-20
AL096701.4	0.441054	1.85706123	2.073994177	1.74E-20	1.53E-19
Z97832.2	0.045534	0.268675936	2.560851005	4.40E-20	3.26E-19
AC010501.2	0.087576	0.330652674	1.916709106	8.00E-07	1.11E-06
AL354892.3	0.134564	0.34768877	1.369503974	4.22E-10	7.54E-10
AC010618.3	0.20014	0.61169492	1.611802761	8.03E-19	4.63E-18
AC007881.4	0.157842	0.640464973	2.020638531	3.44E-09	5.71E-09
EIF3J-DT	1.184692	2.845805348	1.264324954	2.03E-16	7.48E-16
AL049840.4	0.211952	0.58954492	1.475864162	1.93E-10	3.60E-10
BOLA3-AS1	0.196114	0.464017647	1.242487145	0.020410434	0.02099359
AC091057.1	0.081308	0.764735561	3.23349175	2.18E-22	3.64E-21
AC008764.2	1.11294	3.514847594	1.659086317	2.37E-11	4.90E-11
RNF213-AS1	0.075358	0.22937246	1.6058596	8.78E-12	1.92E-11
AP000866.2	0.11613	0.458304545	1.980565881	3.55E-15	1.13E-14
AC018529.2	0.075916	0.224829679	1.56635661	4.41E-11	8.77E-11
AL592295.4	0.426876	1.447334225	1.761509155	1.26E-14	3.74E-14
LINC02035	0.770438	1.844773262	1.25969274	5.00E-11	9.86E-11
AC087294.1	0.070598	0.278589305	1.980440655	1.31E-18	7.15E-18
AC004263.1	0.092256	0.678209358	2.878016045	1.05E-18	5.89E-18
AC022211.2	0.149222	0.753654545	2.336443133	2.06E-17	9.33E-17
DDX11-AS1	0.024692	0.35377139	3.84070178	4.47E-27	9.59E-25
Z97989.1	0.251148	0.551975134	1.136065489	6.81E-11	1.32E-10
LINC02163	0.002616	1.028577807	8.619072675	1.83E-14	5.37E-14
AC010834.3	0.319364	1.068191444	1.741896633	9.72E-13	2.39E-12
AC006008.1	0.46715	1.292916578	1.468671419	1.86E-06	2.49E-06
AL121899.1	0.285968	2.41898262	3.080474781	2.08E-17	9.35E-17
AC073534.2	0.29347	0.719727273	1.294237296	1.82E-06	2.44E-06
AC003101.2	0.392528	0.982018449	1.32295456	3.78E-08	5.85E-08
AP003392.5	0.390814	1.316332888	1.751970324	4.24E-18	2.08E-17
AL121944.1	0.335828	0.694135829	1.047495476	5.58E-05	6.71E-05
AC109460.1	0.05546	0.260923529	2.234107527	5.63E-16	1.97E-15
ASB16-AS1	1.14923	4.349785561	1.920276721	1.21E-26	1.50E-24
AL353796.1	0.424082	1.166368449	1.459608445	2.62E-19	1.63E-18
NRAV	1.320008	3.679272995	1.478874052	6.78E-20	4.69E-19
TMCO1-AS1	0.063508	0.462275668	2.863743187	7.33E-23	1.43E-21
AC010864.1	0.092208	0.509751337	2.466829824	1.27E-22	2.23E-21
MAPKAPK5-AS1	2.613806	8.422958824	1.688175047	9.81E-28	7.06E-25
AC245060.2	0.11677	0.454175668	1.959580747	3.42E-05	4.19E-05
HEIH	2.245372	6.964993048	1.633167431	1.56E-25	1.02E-23
AC005632.6	0.049922	0.350853209	2.813119917	2.74E-11	5.61E-11
ZNF337-AS1	0.245618	0.943332086	1.941349447	1.03E-21	1.28E-20
AL121772.3	0.117318	0.684786364	2.545229591	4.71E-17	1.97E-16
LINC01106	0.124612	0.334511765	1.424613946	0.004024964	0.004268003
AP001893.1	0.113076	0.322842513	1.513537817	0.001144639	0.001277737
LYRM4-AS1	0.433786	1.152307754	1.40947068	3.27E-14	9.16E-14
AP001432.1	0.076584	0.422627807	2.464272775	1.70E-11	3.57E-11
AL031846.2	0.09942	0.329381551	1.728151741	1.45E-09	2.46E-09
CAPN10-DT	0.105674	0.948405615	3.165883744	2.42E-27	8.71E-25
PSMA3-AS1	4.275994	8.734651872	1.030490376	4.82E-14	1.34E-13
LINC00339	0.092404	0.363769519	1.976997451	1.53E-13	4.12E-13
C2orf27A	0.08188	0.332939037	2.02367503	1.37E-06	1.85E-06
AL008635.1	0.305962	0.846034492	1.467363998	2.10E-09	3.51E-09
SEMA6A-AS1	0.125464	0.300772727	1.261400292	1.66E-07	2.45E-07
AP001469.3	0.161648	1.121478342	2.794474197	4.07E-22	6.11E-21
LINC02041	0.204544	3.206961497	3.970723909	0.001965243	0.002156974
Z98884.2	0.444424	1.375645722	1.630100339	1.05E-12	2.56E-12
AC055855.1	0.16278	0.62864385	1.949319456	7.00E-12	1.56E-11
LINC00665	0.194726	2.553527005	3.712973885	3.08E-11	6.28E-11
LINC01224	0.009872	0.606070856	5.940000264	1.09E-14	3.28E-14
AC027237.2	0.066496	0.330041444	2.311307733	2.62E-10	4.81E-10
TMEM9B-AS1	0.44904	0.906757487	1.013872787	1.05E-06	1.43E-06
AP003392.1	0.41142	1.244563904	1.596956476	1.77E-07	2.61E-07
ARRDC1-AS1	2.724578	7.159674866	1.39386128	4.96E-26	3.57E-24
ACBD3-AS1	0.075494	0.285216845	1.917625296	2.52E-08	3.93E-08
AC005899.7	0.151028	0.48138877	1.672386442	1.85E-08	2.91E-08
AC021087.3	0.08655	0.231184492	1.417438899	4.86E-11	9.60E-11
AC009133.1	0.082572	0.423197326	2.357605958	3.64E-20	2.88E-19
DNAJC27-AS1	0.30223	0.660146791	1.127139988	7.42E-12	1.64E-11
N4BP2L2-IT2	0.210808	0.562583957	1.416138796	7.37E-13	1.85E-12
LINC02019	0.13854	0.401695722	1.535800518	4.25E-10	7.57E-10
ALDH1L1-AS2	0.67607	1.626544385	1.266565656	0.000836346	0.000943839
AL162458.1	0.14727	0.629762032	2.096343208	6.80E-21	6.44E-20
AC026356.1	0.18066	0.71015107	1.974848846	3.40E-10	6.17E-10
AC078993.1	0.026714	1.123624064	5.394419604	2.48E-09	4.14E-09
AC104123.1	0.09962	0.327904813	1.718769761	0.003155223	0.003390688
PARTICL	0.916346	3.497450267	1.932339194	3.05E-25	1.69E-23
MORF4L2-AS1	0.072668	0.345725134	2.250233384	1.01E-18	5.75E-18
AP000757.1	0.098518	0.583951872	2.567390224	0.016971368	0.017581849
MRPS30-DT	0.115966	0.43321016	1.901365196	3.09E-11	6.29E-11
AC006435.2	0.181926	0.729508021	2.003572101	1.96E-12	4.66E-12
AC005253.1	0.080726	0.354554545	2.134902279	1.87E-16	6.96E-16
ZNF503-AS2	1.066628	2.955507487	1.470348769	7.44E-19	4.32E-18
AC012459.1	0.077252	0.267315508	1.790899347	4.06E-08	6.24E-08
AL024498.1	0.036808	0.270674866	2.878469665	4.50E-19	2.65E-18
ACAP2-IT1	0.096506	0.255481818	1.404530077	2.60E-06	3.44E-06
GPRC5D-AS1	0.737668	1.898235829	1.36361568	3.21E-20	2.60E-19
AP001062.1	0.135458	0.480212834	1.825828362	1.08E-16	4.21E-16
AC004076.2	0.064354	0.322020588	2.323051201	3.04E-17	1.33E-16
AC093620.1	0.128324	0.384226738	1.5821669	7.68E-07	1.07E-06
KANSL1L-AS1	0.0976	0.348716578	1.837101897	5.57E-15	1.70E-14
AC018904.1	2.484244	6.942051604	1.482555209	1.98E-17	9.00E-17
PTOV1-AS2	0.510338	2.092538235	2.03572901	2.29E-18	1.20E-17
AC245884.8	0.23441	1.127214706	2.265656317	1.79E-20	1.55E-19
SNHG12	0.814196	3.533931551	2.117826058	4.78E-23	9.83E-22
AL357033.2	0.509538	0.202318182	-1.332563766	2.10E-13	5.56E-13
LINC01344	0.098588	0.32917754	1.739381944	9.68E-05	0.000114812
AC004263.2	0.230628	0.703954545	1.609914599	1.09E-10	2.09E-10
AC020661.1	0.0823	0.337235027	2.034790053	5.38E-15	1.65E-14
AC004943.2	0.210178	0.642168717	1.61134072	1.51E-11	3.21E-11
AL358472.3	0.544788	1.729002139	1.666172823	1.53E-16	5.91E-16
AC012313.5	0.276292	0.632705882	1.195341219	9.09E-05	0.000108002
AC135048.3	0.550892	1.242637968	1.173564623	0.000117999	0.000139506
LINC01186	0.067364	0.795095722	3.561078846	3.90E-17	1.67E-16
BACH1-IT1	0.20801	0.477438503	1.198662029	1.24E-07	1.84E-07
AC006059.1	0.070928	0.248668717	1.80979785	3.15E-05	3.87E-05
AC109460.2	0.178158	0.687489305	1.948180002	1.87E-12	4.45E-12
NFYC-AS1	0.21535	0.789586364	1.874413751	6.50E-13	1.65E-12
LINC01278	1.426702	3.028019786	1.085690607	1.68E-16	6.38E-16
CTC-338M12.4	0.128212	0.565579144	2.141197625	3.86E-20	2.92E-19
STARD7-AS1	0.625306	1.61316631	1.367260916	2.80E-24	1.12E-22
AC025917.1	0.174826	0.42513262	1.281993203	0.001949381	0.002142831
UBR5-AS1	0.173526	0.572798663	1.722876282	4.10E-15	1.29E-14
AC026401.3	2.36966	9.369676738	1.983319199	8.75E-20	5.89E-19
RNASEH1-AS1	1.000986	2.355785027	1.234786098	5.26E-18	2.53E-17
AC025171.2	0.185142	0.912850535	2.301746449	4.82E-20	3.51E-19
AC010969.2	1.36677	3.352291176	1.294376979	9.97E-20	6.46E-19
AL354696.2	0.15547	0.31340508	1.011392346	7.49E-08	1.13E-07
AC006026.3	0.710658	1.929228877	1.440796966	0.000466373	0.000531311
AL606489.1	0.147294	2.490529144	4.079681725	9.93E-24	2.65E-22
AL118506.1	1.266918	2.576035829	1.023829509	1.44E-11	3.09E-11
TBC1D8-AS1	0.267946	0.631237166	1.236239871	7.14E-10	1.24E-09
BX842570.1	0.301996	0.606151872	1.005149866	0.005793659	0.006116473
AC007996.1	0.594432	2.077958824	1.805583379	1.65E-16	6.28E-16
AC104794.3	3.740508	9.002713636	1.267125714	9.79E-16	3.31E-15
GUSBP11	0.107156	0.567746524	2.405534335	1.78E-17	8.15E-17
AC022211.3	0.135952	0.402141979	1.564607568	1.23E-05	1.55E-05
AC137695.3	0.31582	0.793929679	1.329908693	5.21E-11	1.03E-10
AC007292.1	0.445328	1.645959358	1.885988484	1.01E-17	4.73E-17
AL132989.1	0.776766	1.951827807	1.329273824	4.61E-08	7.06E-08
FAM13A-AS1	0.099908	0.229171123	1.197753157	9.35E-09	1.50E-08
LINC01775	0.017138	0.308433155	4.169687194	3.86E-12	8.71E-12
AC011450.1	1.044978	2.181779144	1.062032499	2.14E-06	2.85E-06
SOS1-IT1	0.6385	1.67185508	1.388691272	3.45E-18	1.71E-17
AC010326.3	2.742316	7.256390642	1.4038573	1.43E-18	7.74E-18
UCKL1-AS1	0.05366	0.249966043	2.219813162	2.64E-12	6.17E-12
AL035461.2	0.402364	2.682809091	2.73717126	9.26E-20	6.06E-19
AC016745.1	0.30785	0.99397139	1.690976759	0.010222654	0.010682599
AL022238.2	0.079228	0.272386364	1.781572191	5.27E-06	6.83E-06
AP005899.1	0.364958	0.764102406	1.066035558	0.001464965	0.001620238
AC010186.3	0.329216	0.971354813	1.560963921	3.66E-10	6.60E-10
AC012313.1	1.616808	3.787295989	1.228019812	9.85E-17	3.85E-16
AC104532.2	0.607206	2.24189893	1.884463288	3.34E-16	1.19E-15
NCBP2-AS1	0.088576	0.334237968	1.915887873	2.63E-08	4.09E-08
ZNF775-AS1	0.032554	0.410662299	3.657045781	1.24E-15	4.16E-15
AC026765.4	0.046666	0.288787166	2.629562911	0.030996838	0.031611506
AC020765.2	0.10746	0.403306417	1.908076618	8.96E-11	1.73E-10
AP002907.1	0.097606	0.353188503	1.855396639	1.26E-09	2.15E-09
AC005165.1	0.01377	0.37517754	4.767972999	6.75E-05	8.10E-05
WASHC5-AS1	0.10107	0.285562834	1.498453392	4.25E-07	6.07E-07
AC004812.2	0.344218	1.278670856	1.893250499	2.46E-23	5.90E-22
ZNF32-AS2	0.14618	0.593082353	2.020486507	1.08E-10	2.07E-10
AC026356.2	0.048688	0.235840642	2.276174211	2.04E-12	4.82E-12
AP002360.1	2.26657	8.106937166	1.838646244	1.14E-20	1.04E-19
LINC02298	0.063532	0.317894385	2.322992193	0.000139848	0.000163724
CTBP1-DT	1.860684	5.035864973	1.436406537	2.81E-21	2.97E-20
AC016590.2	0.078368	0.259307754	1.726328763	7.81E-05	9.34E-05
AL157932.1	0.206002	0.574667112	1.480068143	2.63E-06	3.48E-06
AC011472.2	0.189204	0.516811765	1.449696323	0.031444027	0.032022206
AC092171.4	0.113116	1.013209893	3.163058154	7.92E-23	1.50E-21
AL159169.2	0.22812	0.466881283	1.033262816	5.58E-05	6.71E-05
AC245060.6	0.039834	0.232014171	2.542140663	2.92E-17	1.29E-16
AL513320.1	0.123786	0.931529412	2.911753164	1.86E-21	2.19E-20
AL138966.2	0.08174	0.367982888	2.17052453	9.67E-12	2.10E-11
AP000759.1	1.585528	4.485879947	1.500427656	6.51E-15	1.98E-14
AC012186.2	0.132792	0.335326471	1.336398139	3.67E-05	4.48E-05
PPP1R14B-AS1	0.045242	0.231414706	2.354745935	6.40E-13	1.63E-12
AC026803.1	0.273778	0.702457487	1.359404394	7.37E-06	9.45E-06
AP001505.1	3.321514	10.75039652	1.694476974	2.48E-14	7.12E-14
AP001469.2	0.094056	0.429221123	2.190129192	7.53E-08	1.14E-07
AL499602.1	0.790076	4.231504011	2.421107191	0.00023244	0.00026993
AC079921.1	0.130282	0.27800508	1.093473474	3.75E-07	5.39E-07
PSMD6-AS2	0.106446	0.256866578	1.270897447	6.99E-06	8.99E-06
RHOA-IT1	0.119276	0.254246791	1.091925786	0.002077007	0.002265825
AC007406.2	0.4188	3.308797326	2.981973578	6.09E-07	8.59E-07
AC026801.2	0.395542	1.291153476	1.706757702	1.23E-17	5.69E-17
AC009237.14	1.456628	3.796340374	1.381976865	4.72E-18	2.28E-17
AC107959.3	0.17973	1.534778342	3.094127167	1.01E-10	1.95E-10
AC073254.1	0.26441	0.587025401	1.150646191	4.08E-11	8.14E-11
AL353748.3	0.209862	0.448278075	1.09495298	0.000170695	0.000198547
AC108479.1	0.49171	1.153547594	1.230197928	0.001281321	0.001428098
AP003721.3	0.329738	1.104723529	1.7442933	2.65E-08	4.11E-08
FAM111A-DT	0.59836	1.720913904	1.524089282	8.08E-18	3.80E-17
AL590705.3	0.421088	1.332214706	1.661632945	1.46E-11	3.11E-11
NIPBL-DT	0.86499	1.924301337	1.153579377	1.01E-11	2.19E-11
AC010168.2	0.14032	0.56786738	2.016833388	5.20E-17	2.15E-16
AF129075.3	0.411562	0.932191176	1.179516075	7.73E-07	1.07E-06
REPIN1-AS1	0.757732	2.540879144	1.745568175	2.78E-13	7.26E-13
AL592148.3	0.24179	0.725699198	1.585617097	2.98E-18	1.53E-17
AL139349.1	0.27956	1.164179412	2.058083552	8.45E-13	2.10E-12
AC139768.1	0.803576	1.836616578	1.192544091	6.59E-13	1.66E-12
AC232271.1	0.215578	0.979172193	2.183352631	1.71E-21	2.05E-20
AC010320.3	0.107558	0.272774599	1.342594471	2.35E-06	3.12E-06
AC010327.6	0.277744	0.937654278	1.75530034	2.15E-16	7.87E-16
FTX	0.347162	0.868821925	1.32345147	1.48E-13	4.00E-13
LINC02709	0.091654	0.504066578	2.459344549	4.26E-15	1.34E-14
AL031709.1	0.098668	0.551323529	2.482245003	9.63E-13	2.37E-12
MIR325HG	0.089022	0.784360695	3.139283425	0.00013623	0.000159749
SCTR-AS1	0.18666	2.136628877	3.516851634	6.73E-08	1.02E-07
ZNF528-AS1	0.24627	0.904490909	1.87686511	9.36E-07	1.29E-06
LINC02038	0.127812	0.648641444	2.343397911	3.02E-05	3.72E-05
LINC00641	0.485488	1.250725401	1.365257537	2.08E-09	3.49E-09
AL138479.2	0.035228	0.37258877	3.402789716	6.00E-07	8.49E-07
AC114763.1	0.227456	0.684375401	1.589200413	1.02E-14	3.08E-14
AC003086.1	0.073406	0.420548663	2.518302854	1.13E-07	1.68E-07
KDM2B-DT	0.1182	0.380149465	1.685336726	4.26E-10	7.57E-10
AC245060.7	0.097688	0.263446257	1.431255423	1.48E-11	3.16E-11
AC024560.4	0.04414	0.451282888	3.353873539	3.41E-21	3.46E-20
AC145285.3	0.078182	0.234179144	1.582704201	2.50E-06	3.32E-06
SNHG9	8.247514	25.30689465	1.617499262	7.60E-13	1.90E-12
AC011445.1	0.778542	7.555352941	3.278652376	3.54E-22	5.43E-21
STPG3-AS1	0.268298	1.686125936	2.651804089	1.54E-16	5.94E-16
AC010618.2	0.110296	0.507572727	2.202234082	2.88E-13	7.49E-13
AC096586.2	0.192626	0.600507219	1.640379144	3.81E-09	6.29E-09
AC090409.1	0.060642	0.306062299	2.335436106	3.22E-15	1.03E-14
AL023803.1	1.479482	4.126473797	1.479817335	9.24E-07	1.27E-06
AC108010.1	0.324404	0.721752674	1.153712939	0.006273957	0.006613834
AC022210.1	0.101784	0.541522727	2.411511094	1.85E-22	3.17E-21
AL031985.3	0.57636	2.121726738	1.880196741	4.58E-20	3.36E-19
HLA-F-AS1	0.183898	0.593403476	1.690107588	2.25E-11	4.67E-11
AC090114.2	0.564868	1.615037701	1.515582164	8.36E-20	5.71E-19
AP003778.1	0.05974	0.336113904	2.49218108	6.46E-16	2.25E-15
RASGRP3-AS1	0.186796	0.844764706	2.177085999	5.15E-15	1.59E-14
AL133410.1	0.049206	0.327829947	2.736041499	1.98E-20	1.70E-19
ALG13-AS1	0.27185	0.65002754	1.257690015	0.001587897	0.00175082
AC106037.2	0.165166	0.619722193	1.907704899	4.68E-06	6.08E-06
AL160006.1	0.463766	1.913583957	2.044808239	3.50E-22	5.43E-21
CYTOR	0.218858	1.343880214	2.618337525	6.38E-22	8.83E-21
AC004967.2	0.094468	0.279237433	1.563594735	6.61E-10	1.15E-09
AC009407.1	10.468642	28.98920107	1.469441267	1.35E-10	2.56E-10
AL162595.1	1.932992	6.69379385	1.791988454	3.15E-23	6.86E-22
AC022400.4	0.199388	0.569803743	1.514886514	4.91E-15	1.53E-14
LINC00863	0.476532	0.995921123	1.063458388	8.85E-12	1.93E-11
CENATAC-DT	0.758842	1.595999733	1.072588974	7.32E-07	1.02E-06
AC099778.1	0.184868	0.771813904	2.061757512	2.57E-23	5.96E-22
COA6-AS1	2.22198	8.161058824	1.87691051	6.56E-21	6.34E-20
LINC01515	0.17298	0.391257219	1.177512129	2.21E-07	3.22E-07
AC011476.3	0.126056	0.388379412	1.623401936	3.96E-08	6.12E-08
AC004816.1	0.197778	1.504798396	2.927616355	8.67E-24	2.50E-22
AC130324.1	0.187204	0.537696257	1.522180167	2.35E-07	3.42E-07
AGAP2-AS1	0.172146	0.38049385	1.144240478	0.032093288	0.032637242
LINC00342	0.505514	1.592403209	1.655382731	1.39E-12	3.37E-12
RBM38-AS1	0.117296	0.376879947	1.683951217	1.25E-13	3.41E-13
MKLN1-AS	0.293836	1.008861765	1.779645441	1.12E-18	6.22E-18
LINC01484	0.48677	1.894566845	1.960555881	1.11E-13	3.05E-13
AL355574.1	0.34037	1.439945187	2.080838106	8.95E-20	5.91E-19
AC024075.3	0.410846	1.293601337	1.654723449	5.50E-13	1.40E-12
AL031600.1	0.179912	1.070087968	2.572366078	2.90E-14	8.16E-14
AC006504.7	0.521686	2.084342513	1.998338748	2.67E-17	1.19E-16
AC100861.1	0.318418	0.995124064	1.643954508	7.15E-14	1.97E-13
AC104695.2	0.21831	0.613360695	1.490357504	2.41E-07	3.50E-07
AC011468.1	0.755318	3.297156417	2.126066257	3.69E-20	2.89E-19
LINC02245	0.2394	0.979116845	2.032057885	5.00E-24	1.80E-22
AL031432.4	0.076306	0.359383422	2.235655455	4.13E-20	3.10E-19
AL360181.2	0.884336	2.477376203	1.486146441	1.44E-10	2.71E-10
AL139407.1	0.114126	0.290621123	1.348512064	1.60E-05	1.99E-05
TMCC1-AS1	0.095482	0.519329412	2.443349242	6.61E-23	1.32E-21
AC093227.1	0.169732	0.352604813	1.054793581	1.06E-05	1.35E-05
AC007038.1	0.30969	1.049241979	1.76045073	5.80E-17	2.35E-16
CH17-340M24.3	8.704732	24.97332406	1.520516077	1.05E-20	9.81E-20
GHET1	0.118722	0.422299733	1.830680033	2.56E-11	5.27E-11
LINC00654	0.135376	0.414162299	1.613224238	0.003761802	0.004012589
AC132872.3	0.5595	1.602432888	1.5180539	4.31E-10	7.62E-10
MCM3AP-AS1	0.079932	0.363304011	2.1843322	3.07E-18	1.57E-17
AC084018.1	0.612278	3.234992513	2.401503622	5.63E-17	2.29E-16
AC007773.1	0.338984	1.939332086	2.516270782	1.67E-19	1.07E-18
AC024075.1	0.462298	1.639035829	1.825952365	3.36E-10	6.11E-10
AL357079.1	0.101456	0.549134492	2.436305345	5.01E-20	3.60E-19
ZBTB11-AS1	0.808196	2.171808021	1.426119464	2.04E-21	2.37E-20
AC142472.1	0.569066	1.844091711	1.696242516	2.03E-20	1.72E-19
ASH1L-AS1	0.642498	1.918310695	1.578072534	2.06E-19	1.30E-18
LINC00997	1.257042	2.910129144	1.211050324	2.87E-18	1.50E-17
AL022157.1	0.167492	0.406083155	1.277682994	5.52E-10	9.67E-10
AC027097.1	0.469466	1.13534492	1.274038075	7.03E-16	2.43E-15
AC011462.5	0.174776	0.422040642	1.271874845	2.13E-10	3.95E-10
AC027688.1	0.37271	1.55245	2.058421371	6.46E-08	9.85E-08
AC048341.1	0.121466	0.460274599	1.921942287	1.54E-18	8.24E-18
LINC00539	0.080122	0.21807754	1.444570855	1.89E-10	3.52E-10
AC008915.2	0.970548	2.464729947	1.344558113	8.48E-17	3.33E-16
MIATNB	0.215428	0.524327807	1.283263286	2.29E-14	6.62E-14
AL122035.1	0.216596	0.463263636	1.096826843	7.15E-05	8.57E-05
AC066613.1	0.073458	0.235695722	1.68193405	2.07E-07	3.03E-07
PAN3-AS1	0.34042	0.818511765	1.265687354	1.26E-10	2.39E-10
LINC01011	0.261056	0.987041711	1.918751735	3.05E-21	3.18E-20
AC073896.3	0.700338	1.783820856	1.348847462	6.87E-10	1.20E-09
AC061975.8	0.091128	0.279955882	1.619233184	4.71E-10	8.31E-10
AP001767.2	0.192094	0.917765241	2.25631271	2.38E-14	6.84E-14
AL049840.3	0.132478	0.333616043	1.332435868	1.45E-06	1.95E-06
AC004771.2	0.07608	0.280733155	1.883610307	3.79E-06	4.95E-06
AC012368.1	0.134538	0.395825668	1.556851454	4.14E-06	5.40E-06
ZNF346-IT1	0.119846	0.34048984	1.50642999	8.18E-09	1.32E-08
LINC01836	0.52656	2.296552139	2.124799701	0.001123943	0.001256582
AL928654.1	0.361788	1.436269251	1.989109769	5.42E-17	2.23E-16
AC012467.2	1.388878	3.414061497	1.297569168	1.50E-20	1.34E-19
AC009549.1	0.268968	0.970729679	1.851635061	3.76E-12	8.53E-12
AC096733.2	0.319438	0.778158824	1.284528697	1.20E-09	2.05E-09
TRIM52-AS1	5.04843	12.32215107	1.287347426	3.01E-17	1.32E-16
ZNF426-DT	0.254588	1.043205348	2.034786846	1.19E-08	1.90E-08
AC067852.2	1.369454	2.936463636	1.100478966	4.09E-19	2.43E-18
AC091185.1	0.141858	0.406049465	1.517207975	2.87E-05	3.54E-05
AC008969.1	0.159394	0.51743369	1.698776667	1.21E-11	2.62E-11
AC008760.1	0.16537	0.56620508	1.775627157	8.09E-05	9.64E-05
AC006213.7	0.083976	0.311599465	1.891643782	3.29E-06	4.34E-06
AC016747.1	2.86324	8.10446738	1.501068772	2.48E-26	1.98E-24
AC009237.15	0.646798	1.939938503	1.584623796	8.62E-13	2.14E-12
HCG18	0.67529	2.054385561	1.605127869	8.41E-20	5.71E-19
AC090589.3	0.722622	1.750563904	1.276506645	1.50E-08	2.39E-08
AC007066.2	0.224624	0.849843048	1.919684343	1.25E-20	1.13E-19
CCNT2-AS1	0.184462	0.480206417	1.380331038	1.05E-12	2.56E-12
AL645608.7	0.335364	1.292114973	1.945934713	1.58E-05	1.97E-05
AC092910.3	0.16998	0.859074064	2.33741751	1.41E-24	6.31E-23
AL163953.1	0.046934	1.162845187	4.630881809	2.57E-12	6.03E-12
AC074138.1	0.027814	0.22664385	3.026543874	5.12E-15	1.59E-14
AC004596.1	0.075092	0.34369893	2.19441424	4.30E-10	7.62E-10
ATP6V0E2-AS1	0.196048	0.846668182	2.110589749	2.66E-16	9.66E-16
AL355388.1	0.031854	0.345098663	3.437462432	2.33E-17	1.04E-16
AC004918.3	1.037008	3.402882888	1.714330477	1.54E-18	8.24E-18
AC016065.1	0.52266	1.370313369	1.390561196	3.12E-18	1.58E-17
AC092614.1	0.162904	0.507913904	1.640561938	1.64E-09	2.77E-09
AC072054.1	0.326688	1.158164973	1.825855403	1.88E-09	3.16E-09
AC145423.1	0.237706	1.377379679	2.534676074	1.55E-13	4.14E-13
AC018690.1	0.561456	1.386487433	1.304189669	2.30E-11	4.75E-11
AC006449.6	1.554844	3.373512834	1.117481811	1.98E-11	4.14E-11
AC009120.3	0.20874	0.612655882	1.553369881	1.65E-06	2.22E-06
AC104506.1	0.128698	0.294733422	1.195421036	3.67E-05	4.48E-05
SBF2-AS1	0.362424	1.275865241	1.815725557	2.38E-21	2.68E-20
AL033384.2	0.030046	0.351472727	3.548167903	1.30E-09	2.21E-09
AC010331.1	0.209618	1.188939037	2.503840231	3.21E-21	3.31E-20
CYP4A22-AS1	0.053174	0.401514706	2.916659927	1.53E-15	5.08E-15
SLC16A1-AS1	0.197656	0.621830749	1.653530208	1.77E-16	6.68E-16
LINC02615	0.182198	0.744210695	2.030204001	4.94E-19	2.89E-18
SCAMP1-AS1	1.03179	2.738776471	1.408382154	6.30E-22	8.83E-21
AC108463.2	0.045912	0.297452139	2.695714368	7.04E-07	9.84E-07
AC096992.2	0.581948	1.202962834	1.047629919	1.87E-11	3.92E-11
AL359962.3	0.080834	0.243890107	1.593197093	5.44E-07	7.73E-07
AL449106.1	1.041798	2.134640909	1.034917826	0.003904222	0.0041522
AC005104.1	0.336818	1.16868262	1.794842045	1.37E-09	2.32E-09
AL603839.2	0.467052	1.027720053	1.137792245	7.63E-09	1.24E-08
AL442125.2	0.075902	0.363779144	2.260853029	8.03E-06	1.02E-05
AC073842.2	0.092092	0.841286631	3.191449678	2.14E-16	7.87E-16
AC091978.1	0.341706	0.761234225	1.155584846	5.13E-10	9.00E-10
MHENCR	4.24222	12.23836979	1.528520051	3.03E-20	2.48E-19
AC073487.1	0.160968	0.415934759	1.369583342	2.90E-05	3.58E-05
AC006504.5	0.12202	0.357354545	1.550238503	3.77E-20	2.92E-19
AC011815.1	0.099652	0.441440642	2.147248794	3.45E-15	1.10E-14
AL133367.1	0.078834	0.637442246	3.015404753	3.36E-24	1.27E-22
AC016394.2	0.575682	2.398795989	2.058966457	3.29E-18	1.66E-17
AL355488.1	0.415594	2.866896791	2.786243237	2.70E-25	1.62E-23
AC010531.5	0.349388	1.021531551	1.5478318	0.000936598	0.001053673
ZNF197-AS1	0.069318	0.255255348	1.880639251	1.31E-05	1.64E-05
LENG8-AS1	0.3908	2.151366845	2.460751178	4.49E-25	2.31E-23
AP003419.3	0.158098	1.188868182	2.91069774	4.06E-17	1.73E-16
AC004908.1	0.261056	0.788202674	1.594207326	1.30E-08	2.08E-08
AC009315.1	0.016884	0.23002246	3.768046096	0.002465945	0.002665886
AP006621.4	0.164838	0.454697326	1.463857656	0.000717767	0.000813846
ERVK13-1	0.406038	1.231810963	1.601094216	3.35E-17	1.44E-16
CD27-AS1	2.65487	5.547195989	1.06311748	6.38E-18	3.02E-17
AC009902.2	0.030242	0.27874492	3.204320054	2.81E-10	5.15E-10
U52111.1	0.048278	0.289008824	2.581675723	6.45E-12	1.44E-11
AL078644.1	0.16507	0.584456952	1.82401882	3.56E-11	7.16E-11
WARS2-AS1	0.247814	0.751224064	1.599985585	1.53E-14	4.54E-14
LINC01521	0.271996	0.851029412	1.645623557	1.51E-09	2.54E-09
AC025766.1	0.07424	0.236698663	1.672782942	1.57E-05	1.96E-05
FBXL19-AS1	0.175536	0.964482353	2.457987904	3.34E-18	1.67E-17
LINC01772	0.089758	0.29550615	1.719075719	4.26E-17	1.80E-16
AC125437.1	0.37829	0.981112299	1.374925639	7.69E-10	1.33E-09
AL161891.1	0.110128	0.459953743	2.062307459	5.05E-14	1.40E-13
AC135050.3	0.49925	1.267569519	1.34423054	7.02E-10	1.22E-09
AL445309.1	0.069944	0.261333155	1.90161796	5.50E-11	1.08E-10
NCK1-DT	0.277732	0.673984492	1.279021984	6.33E-20	4.43E-19
AC073046.1	0.49189	1.177858824	1.259758999	0.000166563	0.000194369
AC006547.1	0.194918	0.567014706	1.540518828	4.51E-16	1.59E-15
AC092953.2	0.328976	0.924594118	1.490837846	1.20E-10	2.29E-10
AC009120.2	0.2726	0.957405348	1.812344302	2.74E-15	8.88E-15
AC008124.1	0.958254	1.95066738	1.025487776	3.63E-13	9.32E-13
TAPT1-AS1	0.422692	0.89681631	1.085205709	1.72E-08	2.71E-08
SNHG1	2.823372	15.39142433	2.446635614	1.25E-26	1.50E-24
AC008966.1	0.478736	1.058336631	1.144496383	5.11E-10	8.99E-10
AC005261.1	4.289748	11.29085695	1.396190183	5.88E-24	2.02E-22
AC092338.3	0.1509	0.492363636	1.706131409	5.95E-14	1.65E-13
AC027702.1	0.090928	0.263948128	1.53745791	0.000779169	0.000882078
AL136419.3	0.03567	0.268068984	2.909821186	1.15E-18	6.35E-18
RPARP-AS1	1.508446	3.526585829	1.225209101	3.32E-16	1.19E-15
AC137561.1	0.138316	0.50968984	1.881651541	6.67E-11	1.30E-10
LINC01942	1.806094	4.153464439	1.201442221	3.79E-07	5.44E-07
AP003065.1	0.38507	1.503704011	1.965327979	5.11E-13	1.31E-12
RASAL2-AS1	0.175664	0.545700535	1.635290897	1.86E-15	6.09E-15
HAND2-AS1	0.536218	0.192425401	-1.478520395	1.06E-20	9.81E-20
AL358472.4	0.421872	1.433417647	1.764581778	4.50E-18	2.19E-17
AC008610.1	0.520652	2.841036364	2.448025984	8.85E-20	5.90E-19
AL021707.2	0.065364	0.373750267	2.515506433	3.82E-20	2.92E-19
LINC01338	0.001622	0.30071016	7.534455985	7.85E-12	1.73E-11
BAIAP2-DT	4.523866	14.19700775	1.649958789	2.91E-19	1.79E-18
AC008735.4	0.22846	0.798143048	1.804705746	3.47E-12	7.96E-12
NOP53-AS1	0.284296	0.576865775	1.020841872	3.90E-05	4.74E-05
SNHG25	1.414172	10.8210008	2.935804431	2.37E-23	5.88E-22
AC005070.3	0.11821	0.30975508	1.389775858	3.51E-12	8.03E-12
AC127024.4	0.197894	0.899031551	2.183643875	1.30E-13	3.53E-13
AC092171.5	0.860902	3.654780481	2.085863831	1.04E-18	5.85E-18
GARS1-DT	0.302062	1.12383984	1.895519842	8.19E-25	3.93E-23
AP000813.1	0.076932	0.231120856	1.58699173	2.22E-08	3.48E-08
LINC01132	0.092246	0.340089037	1.882354243	1.55E-15	5.12E-15
LINC00265	0.12138	0.343783957	1.501971497	6.31E-07	8.89E-07
AC090587.1	0.26013	0.585123529	1.169508444	1.17E-05	1.48E-05
AL109614.1	0.13588	0.514184225	1.919952225	8.06E-07	1.12E-06
ZSCAN16-AS1	2.953554	6.912820053	1.226822382	4.83E-17	2.01E-16
AL161729.3	0.284888	0.615040374	1.110286265	1.18E-05	1.50E-05
AC007493.1	0.002946	0.767554813	8.02536854	4.44E-06	5.78E-06
AL442125.1	0.05346	0.224160963	2.068003313	1.28E-11	2.75E-11
KRTAP5-AS1	0.04121	0.298744385	2.857845229	3.05E-07	4.40E-07
AC137630.3	0.08545	0.490192781	2.52019684	1.30E-12	3.16E-12
DGUOK-AS1	0.187266	0.651688503	1.799093555	4.68E-15	1.46E-14
AL662797.1	0.08137	0.231320053	1.507321445	4.82E-07	6.86E-07
AL132639.2	0.22096	0.700143583	1.66386559	1.65E-08	2.61E-08
AL158835.2	0.09189	0.384192513	2.063849633	1.14E-06	1.55E-06
AL356652.1	0.073724	0.37408262	2.343150687	1.59E-11	3.35E-11
DLEU1	0.095066	0.282796257	1.57276166	1.64E-12	3.93E-12
AC008608.2	4.898302	10.1607262	1.052649888	3.07E-10	5.62E-10
AC025287.3	0.124428	0.484900267	1.962376878	1.97E-11	4.12E-11
AL158151.4	0.093798	0.302752941	1.690511909	0.004772999	0.005046343
AP000873.2	0.20704	0.848686364	2.035321975	9.22E-24	2.55E-22
NRSN2-AS1	0.252182	0.743061497	1.559016312	1.03E-13	2.84E-13
AL021878.4	0.303144	1.026424866	1.759552854	9.22E-13	2.28E-12
CTBP1-AS	0.150514	0.509926203	1.76039079	7.17E-13	1.80E-12
AC116049.1	0.015894	1.19548877	6.232974518	1.22E-14	3.65E-14
AC004908.2	0.398138	0.999572995	1.32804335	2.26E-10	4.19E-10
NOP14-AS1	1.0375	2.495461765	1.266195463	9.86E-22	1.25E-20
AC006449.2	0.13664	0.537922995	1.977019781	2.40E-10	4.43E-10
SNHG14	0.20861	0.714516845	1.776159707	0.003504913	0.003749684
AL008721.2	0.092488	0.41256123	2.157270154	2.68E-14	7.62E-14
MIR3936HG	0.686782	1.378558824	1.005236696	2.36E-08	3.70E-08
AC110611.1	0.120916	0.305912032	1.339111693	3.37E-11	6.82E-11
AL355075.2	0.149674	0.602937701	2.01018531	1.10E-07	1.64E-07
AC008764.8	0.098384	0.412090107	2.066464212	5.05E-20	3.60E-19
LINC00294	1.996676	4.852440642	1.281110319	3.15E-19	1.92E-18
ZFAS1	1.047784	3.920851337	1.903825605	2.18E-19	1.36E-18
AC006252.1	0.064174	0.463953743	2.853920159	1.01E-18	5.75E-18
AL139287.1	2.177984	7.508083155	1.785451273	5.66E-22	8.32E-21
AL021368.2	0.117726	0.341190642	1.535145099	1.56E-14	4.61E-14
AC129510.1	0.12931	0.421939572	1.706202551	9.02E-08	1.36E-07
AL157392.3	0.205156	0.607302139	1.565693103	5.28E-15	1.63E-14
AC004067.1	0.198152	0.506284225	1.353340003	0.000120067	0.000141719
LINC02878	0.090646	0.397639037	2.133144134	1.17E-19	7.55E-19
AC092295.2	0.566572	1.454078075	1.359773524	3.67E-12	8.36E-12
AC100778.2	0.153138	0.442807219	1.531846422	9.40E-07	1.29E-06
ANKRD10-IT1	2.238364	6.784949465	1.599893406	4.46E-08	6.84E-08
AC021078.1	0.592746	1.424375401	1.264843499	3.02E-13	7.82E-13
ALOX12-AS1	0.2575	0.772587968	1.585126777	8.40E-24	2.50E-22
AC003070.1	0.1277	0.429866043	1.751128624	9.97E-05	0.000118014
AP001107.4	0.087964	0.492225134	2.484333211	2.54E-12	5.98E-12
AC009486.2	0.067474	0.244140642	1.855308883	1.29E-05	1.62E-05
AL158166.1	0.096696	0.494338503	2.353971162	3.32E-06	4.36E-06
Z83745.1	0.229238	0.95941631	2.065310751	2.91E-22	4.65E-21
WAC-AS1	6.807402	14.77753957	1.118229871	3.03E-16	1.10E-15
AC005670.3	0.34769	0.84023877	1.272997782	3.67E-18	1.81E-17
AL034548.2	0.579082	1.824599733	1.655740452	6.09E-11	1.19E-10
AL157893.2	0.168152	0.504216845	1.584278378	3.23E-12	7.46E-12
AC022150.4	0.083018	0.523299198	2.656139966	4.81E-05	5.82E-05
LINC01876	0.070726	0.511152941	2.853442447	6.43E-09	1.05E-08
AC092354.1	0.217562	0.436853209	1.005721993	3.76E-05	4.59E-05
AC092279.1	0.232948	0.584416578	1.326989158	8.98E-09	1.44E-08
AC102953.2	0.203448	1.542269519	2.922322902	7.99E-24	2.50E-22
AC084824.4	0.341308	0.821581551	1.267329555	1.25E-07	1.85E-07
CLCA4-AS1	0.282216	0.618213636	1.131305694	2.80E-07	4.06E-07
AL138756.1	0.418466	1.256292246	1.585989796	3.22E-12	7.45E-12
THAP9-AS1	3.30795	6.833916043	1.046775096	1.68E-12	4.02E-12
HM13-IT1	0.345088	0.941316578	1.447715696	8.21E-09	1.33E-08
AC010245.2	0.444652	1.035364706	1.219390465	2.69E-14	7.63E-14
AC024560.3	0.116718	0.550533957	2.237804485	2.78E-13	7.26E-13
AL683813.1	0.193008	0.593604278	1.620840842	1.64E-15	5.41E-15
AC046143.2	1.217352	2.45717754	1.013255715	2.44E-05	3.02E-05
Z68871.1	0.200076	0.560927273	1.48726561	3.71E-06	4.85E-06
THUMPD3-AS1	0.744842	2.791265241	1.905912893	1.83E-26	1.88E-24
AL031670.1	0.194246	0.526502406	1.438555235	5.48E-06	7.07E-06
MIR4435-2HG	0.120532	0.740481551	2.619047573	5.33E-27	9.59E-25
AP001453.2	0.07548	0.354622193	2.232116496	2.42E-15	7.89E-15
LINC00205	0.397114	2.044342513	2.3640118	6.60E-21	6.34E-20
AL356019.2	0.053852	0.222997861	2.049958041	4.42E-11	8.77E-11
AP001372.2	1.361574	3.283141979	1.269801747	6.47E-17	2.59E-16
AC124045.1	0.242702	0.681040909	1.488555464	7.09E-09	1.15E-08
NIFK-AS1	0.66589	1.646115241	1.305709559	3.33E-20	2.66E-19
AC124798.1	0.481384	1.771165508	1.879438936	0.008140514	0.00854398
AC099850.1	0.24483	0.898236096	1.875314351	1.05E-17	4.88E-17
AC020915.2	0.594658	2.167728877	1.866052238	6.84E-24	2.24E-22
STARD4-AS1	0.226012	0.478402406	1.081825273	0.015333953	0.015954402
AL512770.1	0.100376	0.431116043	2.102661889	7.10E-17	2.83E-16
AC133550.3	0.128156	0.438711765	1.775372371	3.63E-11	7.27E-11
HMGN3-AS1	0.320256	0.886267112	1.468515979	1.48E-12	3.57E-12
HEXA-AS1	0.063054	0.341681016	2.437990293	6.39E-17	2.57E-16
AL008729.1	0.0744	0.35822246	2.267481268	1.76E-18	9.32E-18
AC009065.4	0.34284	1.380209358	2.009279773	5.90E-22	8.50E-21
Z83843.1	0.417126	1.128881818	1.436339314	1.53E-11	3.25E-11
AC022558.3	0.088934	0.230870588	1.376277412	1.29E-05	1.62E-05
AC087289.5	0.119236	0.287284492	1.268660233	3.81E-05	4.63E-05
AC048341.2	0.57191	3.133279947	2.453813638	2.74E-22	4.48E-21
LINC00622	0.135204	0.747240909	2.466435606	3.50E-16	1.24E-15
DLGAP1-AS2	0.311466	1.206980749	1.954256075	7.06E-16	2.43E-15
UBE2Q1-AS1	0.098842	0.540158289	2.450186131	2.74E-11	5.61E-11
SNHG8	6.981564	15.55299091	1.155569875	1.50E-13	4.05E-13
AC012184.3	0.267604	0.539570856	1.011712744	4.45E-07	6.35E-07
AC015849.3	0.48575	1.666864706	1.778851109	2.51E-10	4.62E-10
NPTN-IT1	0.095588	0.248513636	1.378423597	0.003339505	0.00357869
AC098484.4	0.103302	0.462699198	2.163206412	7.88E-17	3.12E-16
TAF1A-AS1	1.383824	2.971972995	1.102760539	1.41E-10	2.66E-10
AC010538.1	0.349244	0.71191631	1.027472324	1.64E-07	2.42E-07
AC015912.3	0.96704	4.063210428	2.070972611	3.77E-12	8.53E-12
LINC01376	0.138592	0.318105348	1.198660642	8.37E-12	1.84E-11
PRR34-AS1	0.876788	3.570509358	2.025829941	1.97E-14	5.76E-14
AC009061.2	0.200092	0.58103262	1.537955675	6.30E-20	4.43E-19
AC083855.2	0.27164	2.343497326	3.108895306	9.18E-22	1.19E-20
AC011921.1	0.036986	0.388882353	3.39428258	1.08E-22	1.94E-21
AL359091.4	0.177946	0.545597059	1.616396364	0.020665173	0.021225284
LINC01150	0.14112	0.291392246	1.046040021	0.001861874	0.00204977
AC012360.3	0.268804	0.839201337	1.64246237	2.78E-20	2.30E-19
ZNF529-AS1	0.41279	1.41866738	1.781056449	6.61E-22	8.98E-21
AC139795.2	0.5329	1.423947594	1.417959313	3.53E-11	7.12E-11
DUBR	0.092452	0.230764973	1.319647826	0.002494235	0.002692427
AC067852.3	0.134964	0.343244652	1.346662607	5.33E-06	6.89E-06
KDM4A-AS1	0.129636	0.574447326	2.1477082	9.29E-22	1.19E-20
AC072039.2	0.140248	0.436677807	1.638589016	3.75E-09	6.21E-09
AL049840.2	0.538092	1.202564171	1.160189118	1.08E-05	1.37E-05
AC007405.3	0.905756	2.77106123	1.613244227	1.79E-16	6.72E-16
GMDS-DT	0.234778	0.536676738	1.19275613	2.63E-21	2.88E-20
AC009090.6	0.123834	0.448125668	1.855495889	2.37E-08	3.70E-08
MED8-AS1	0.21741	0.928746524	2.094866606	1.31E-15	4.36E-15
AC118344.1	0.071374	0.231476203	1.697393353	0.001291478	0.001437194
MIR4453HG	0.510336	1.417458021	1.473786689	4.94E-16	1.73E-15
AL356310.1	0.045232	0.315002674	2.799948381	7.31E-06	9.39E-06
CHROMR	0.292104	0.622747594	1.092165427	1.22E-06	1.66E-06
AC018695.4	0.10165	0.283973262	1.482144882	4.97E-05	6.00E-05
XPC-AS1	0.150774	0.393595989	1.384327853	3.01E-12	7.02E-12
TRAPPC12-AS1	0.38024	1.147607219	1.593646737	9.03E-08	1.36E-07
AC053513.2	0.09702	0.307101872	1.66236322	0.002153376	0.002342041
HCG15	0.178644	0.645579947	1.853508305	3.41E-06	4.47E-06
