# Supplementary material for: A novel disulfidptosis-related lncRNA signature for predicting prognosis and potential targeted therapy in hepatocellular carcinoma
Source: Medicine (Baltimore). 2024 Jan 26;103(4):e36513. doi: 10.1097/MD.0000000000036513 (PMC10817158; doi:10.1097/MD.0000000000036513)
Supplement: Supplementary file 6 [file medi-103-e36513-s006.txt]

id	HR	HR.95L	HR.95H	pvalue
AL356481.1	2.816472862	1.126800898	7.039858945	0.026734129
BACE1-AS	1.74561538	1.035461153	2.942817356	0.036551459
AC011462.4	1.368968962	1.004062635	1.866493138	0.047078031
TRAF3IP2-AS1	2.699807277	1.232953353	5.911788401	0.013004709
AC026412.3	2.577464382	1.345948107	4.935794036	0.004287211
AC074117.1	1.511812265	1.050786264	2.175110584	0.025955674
AP003469.2	1.609677506	1.282280224	2.020667265	4.08E-05
POLH-AS1	1.563806183	1.019389921	2.398973865	0.040567426
DDX11-AS1	2.844707094	1.382362066	5.8540079	0.004520543
Z97989.1	2.153024397	1.018143344	4.552909059	0.044747299
LINC02163	1.395541608	1.051109001	1.852839599	0.021186328
NRAV	1.427750883	1.031678462	1.975879752	0.031706401
MAPKAPK5-AS1	1.441686692	1.05782496	1.964843522	0.02056695
C2orf27A	2.400396069	1.329479972	4.333951177	0.003676439
AP001469.3	1.763496085	1.191529731	2.610021689	0.004568201
LINC01224	1.683349699	1.22300446	2.316971281	0.001398339
AC027237.2	2.076225789	1.126365167	3.827101239	0.019215108
AC026356.1	2.05231835	1.355055981	3.108366494	0.000687505
AL024498.1	4.555598175	1.690103692	12.27940915	0.002723995
SNHG12	1.485299892	1.129948574	1.952403695	0.004573182
AC026401.3	1.284018982	1.02060994	1.615411218	0.032833375
RNASEH1-AS1	1.645061019	1.022534012	2.646587521	0.040187437
AC010969.2	1.778083346	1.149494795	2.750408613	0.009710868
TBC1D8-AS1	1.758255597	1.031545151	2.996924316	0.03806871
AC022211.3	2.144816079	1.240533806	3.708271382	0.006303665
AC026356.2	2.426311828	1.182400262	4.978846233	0.015657644
AL513320.1	1.763528768	1.166937497	2.665124502	0.007086926
AC012186.2	2.276968362	1.179502477	4.395569339	0.014210186
AC107959.3	1.351842077	1.076025962	1.698357722	0.0096165
AC073254.1	2.122584104	1.074421943	4.193290455	0.030265004
AL590705.3	1.440164579	1.001658712	2.070639421	0.04896342
LINC02038	1.483282415	1.040149962	2.115201465	0.029453393
AC245060.7	2.90251428	1.328989896	6.339091948	0.007504513
AL031985.3	1.621804266	1.151400943	2.284390241	0.005664753
CYTOR	1.49662125	1.141164618	1.962797593	0.003563461
MKLN1-AS	2.591544311	1.689659236	3.974826269	1.28E-05
AL355574.1	1.485506641	1.007136611	2.191093002	0.045952797
AC006504.7	1.432540566	1.076275573	1.906735158	0.013747037
AC100861.1	1.681055973	1.06555032	2.652102985	0.025555405
AL031432.4	2.720039166	1.126473166	6.56794435	0.026098633
TMCC1-AS1	2.61172286	1.693280746	4.028331578	1.41E-05
AL357079.1	1.658051702	1.047203278	2.625216616	0.031029831
AC027097.1	2.088427173	1.231077811	3.542853277	0.006316127
LINC00539	3.383163702	1.007049043	11.36567947	0.048686688
LINC01011	1.715495828	1.1197188	2.628272327	0.013158302
AC061975.8	2.439150522	1.229244736	4.839927394	0.010762631
AC016065.1	1.846425932	1.164635017	2.927345195	0.009103248
AC072054.1	1.287436556	1.0014324	1.655122089	0.048708872
AC018690.1	1.665958908	1.087753084	2.551515711	0.018940458
AL449106.1	0.681040238	0.493306144	0.940218992	0.01956431
AC091978.1	2.113690993	1.25328395	3.564786426	0.00500716
AP003419.3	1.307784014	1.01663033	1.682321467	0.036768429
AC009902.2	2.095808455	1.248806764	3.51728803	0.005093405
U52111.1	1.885146766	1.001712723	3.547702097	0.049383171
LINC01772	2.822248992	1.175973551	6.773187516	0.020186051
AC125437.1	1.565684785	1.02760567	2.385515105	0.036914129
AL445309.1	0.292463299	0.089793756	0.952569362	0.04128872
SNHG1	1.332499466	1.040971456	1.705671004	0.022683815
AC008610.1	1.235157209	1.005428277	1.517376591	0.044270038
DGUOK-AS1	1.623439541	1.044305069	2.523741406	0.031354129
AL132639.2	0.480125342	0.273157243	0.84391079	0.010780926
AC008608.2	1.405078791	1.087477887	1.815435912	0.009283541
AC116049.1	1.30032148	1.000572687	1.689868185	0.04950154
ZFAS1	1.366458097	1.089787125	1.713369235	0.006833561
AC009486.2	0.317484864	0.114847507	0.877656308	0.027000713
AL158166.1	1.574784307	1.070253096	2.317158084	0.021193971
AC010245.2	1.683086676	1.014192122	2.793140171	0.043957893
AC046143.2	1.322422992	1.024741776	1.70657878	0.031729671
THUMPD3-AS1	1.673556485	1.123585518	2.492726422	0.011303252
MIR4435-2HG	2.056569298	1.295427494	3.264927828	0.002231286
AC124798.1	1.273602913	1.046031565	1.55068397	0.016037704
HMGN3-AS1	1.630550123	1.043961388	2.546735669	0.031628649
AC083855.2	1.419823708	1.114636973	1.808570333	0.004526554
AC072039.2	1.882883415	1.03582098	3.422647374	0.037950423
HCG15	1.628117016	1.05108632	2.521928951	0.02902687
